# Supplementary material for: Deletion of the BMP receptor BMPR1a impairs mammary tumor formation and metastasis
Source: Oncotarget. 2015 Jun 10;6(26):22890–904. doi: 10.18632/oncotarget.4413 (PMC4673207; doi:10.18632/oncotarget.4413)
Supplement: Supplementary file 2 [file oncotarget-06-22890-s002.xlsx]

## Sheet: Sheet1
PRIMER CATEGORY	GENE	FWD SEQUENCE	REV SEQUENCE	Note
EMT	Snail	GAGCTGCAGGACGCGTGTGT	TTGAGGACCTCGGGCGGAGG
	Slug	TCGTCGGCAGCTCCACTCCA	CGGGGGACTTACACGCCCCA
	Twist	AGACCCAGCGGGTCATGGCT	CTTGTCCGAGGGCAGCGTGG
	Zeb1	CGGTGCCAAGAACTGCTGGCA	CGGCGGTGTCTTGTTGCTGC
	Zeb2	ACGTCAGTCCGTCCCCAGGTT	GAGTGTCTGGAGGCAGGACCGT
	Ecad	AGCCCCTGCTGCCACCAGAT	CATCCAGGCCCCTGTGCAGC
	Vim	AGCGTGGCTGCCAAGAACCT	GACTCCTGCTTGGCCTGGCG
	Fn1	CGTGGCCACTTGCCTCCTGG	CCAGGCACAGGACTGCCAGC
	Lef1	TGTTTATCCCATCACGGGTGG	CATGGAAGTGTCGCCTGACAG
	Zo1	CCACAAGCGCAGCCACAAGCTA	GCTGGGGTTGTTTCAGGCGAA
Lineage	K14	GGACGCCCACCTTTCATCTTCCC	TGCACATCCATGACCTTGGTGCG	Basal
	p63	CCTGGAAAACAATGCCCAGAC	GAGGAGCCGTTCTGAATCTGC
	Pcad	GCCCTCGCTTCCACCCAACTTC	TCTGTATCCCACCTCCGGCCA
	Jag2	GCCCGACTCACACTGCGCTT	CCTCGTGGCAGGCAAGGCTC
	BMP7	ACGGACAGGGCTTCTCCTAC	ATGGTGGTATCGAGGGTGGAA
	K5	CCTGTTGAACGCCGCTGACCTC	CGGAAGGACACACTGGACTGGC	Myoepithelial
	aSMA	GTCCCAGACATCAGGGAGTAA	TCGGATACTTCAGCGTCAGGA
	Myl9	ACAGCGCCGAGGACTTTTC	AGACATTGGACGTAGCCCTCT
	LamC2	ACTGGTCACAGCGCCATCGG	ACCGAGGAATTTGGCAGGGGC
	Myh11	GAGCAAACTCAGGAGAGGAAAC	GTCCCGAGCGTCCATTTCTTC
	K8	CAGCTCACTGCCTTCGCTCCAG	ACCGGGTCCACTCGTGAACGA	Luminal
	K18	ACGGAGCTGAGACGCACCCT	GCCTCCACATCCCCGAGGCT
	Gata3	GTGGCGGCGAGATGGTACCG	TGCCGACAGCCTTCGCTTGG
	CD24a	GTTGCACCGTTTCCCGGTAA	CCCCTCTGGTGGTAGCGTTA
	Muc1	GGCATTCGGGCTCCTTTCTT	TGGAGTGGTAGTCGATGCTAAG
BMP Response	Id1	AGCTGTTCGCTGAAGGCGGG	TGGCCACGCTTTGCTCCGAC
	Smad6	TGGTCCCTCGCGGACTGAGG	GCCTGTCGTCGAAGGGGCAC
	Smad7	GGCCGGATCTCAGGCATTC	TTGGGTATCTGGAGTAAGGAGG
Housekeeping	Gapdh	AATGGGGTGAGGCCGGTGCT	CACCCTTCAAGTGGGCCCCG
WNT Activation	Axin2	TGACTCTCCTTCCAGATCCCA	TGCCCACACTAGGCTGACA
	Lef1	TGTTTATCCCATCACGGGTGG	CATGGAAGTGTCGCCTGACAG
	EphB2	GCCGTGGAAGAAACCCTGAT	GTTCATGTTCTCGTCGTAGCC
	CycD1	GCGTACCCTGACACCAATCTC	ACTTGAAGTAAGATACGGAGGGC
	cMYC	ATGCCCCTCAACGTGAACTTC	GTCGCAGATGAAATAGGGCTG
	Lgr5	CCAATGGAATAAAGACGACGGCAACA	GGGCCTTCAGGTCTTCCTCAAAGTCA
Array Validation	SAA1	ACACTGACATGAAGGAAGCTAAC	GATTTTCTCAGCAGCCCAGAC	Up
	PIPOX	TTCTGGGATGCTATTGTGATTGG	CTCTGTCCATGTGAGCTTCCT
	OAS2	TTGAAGAGGAATACATGCGGAAG	GGGTCTGCATTACTGGCACTT
	S100A8	AAATCACCATGCCCTCTACAAG	CCCACTTTTATCACCATCGCAA
	CHI3L1	GTACAAGCTGGTCTGCTACTTC	ATGTGCTAAGCATGTTGTCGC
	RSAD2	TGCTGGCTGAGAATAGCATTAGG	GCTGAGTGCTGTTCCCATCT
	GBP3	GAGGCACCCATTTGTCTGGT	CCGTCCTGCAAGACGATTCA
	IFI27L2A	GCTTGTTGGGAACCCTGTTTG	GGATGGCATTTGTTGATGTGGAG
	DDX60	TTCCACTGCCCAAAATAGGAAAA	GCCAGCAACATGAGTCTTAGGAT
	CHST2	CCGCTCGGGATGAAGGTATTT	CCACTTGTAGTCCAAGAGGTTGA
	CNN1	TCTGCACATTTTAACCGAGGTC	GCCAGCTTGTTCTTTACTTCAGC	Down
	APOBEC2	GATCTTCCGCCCTTCGAGATT	TCTGTACTTCGACCACATAGCA
	NRK	GACCTGGGAGTTGGAGGGA	CATAAGTACCAAGACCAATGGCT
	PGM5	TGCACCAGATGTTGTCTCAGA	CTTCCCAGTCGAGATAGGTCA
	ACTG2	CCGCCCTAGACATCAGGGT	TCTTCTGGTGCTACTCGAAGC
	HPSE2	CCTGGAACAGTTCTAGTGCCC	ATGCTCCGATAGTTATTTGGCTC
	MEIS1	GCCCATGATAGACCAGTCCAA	ACCGTCCATTACAAAACCTCC
	SMR2	ACAGCATGATCCTACAAGACCA	TTGGGGGCAGTAGCAGTAGTT
	PROL1	CACCTAAGCCTAGCACCTCTA	ACTTCCAAAACACTTCCGCAAAT
	AMTN	ATCAGCCCAGTCATTACCAAAG	AGGTCTGACCCCAGAGTGAG
