# Supplementary material for: Deletion of the BMP receptor BMPR1a impairs mammary tumor formation and metastasis
Source: Oncotarget. 2015 Jun 10;6(26):22890–904. doi: 10.18632/oncotarget.4413 (PMC4673207; doi:10.18632/oncotarget.4413)
Supplement: Supplementary file 3 [file oncotarget-06-22890-s003.xls]

## Sheet: BMPR1a cKO FC
gene	2134HLM0002-20120417-MoGene-1_1-st-v1-B05.rma-gene-default-Signal	2134HLM0003-20120417-MoGene-1_1-st-v1-C05.rma-gene-default-Signal	2134HLM0004-20120417-MoGene-1_1-st-v1-D05.rma-gene-default-Signal	2134HLM0006-20120417-MoGene-1_1-st-v1-E05.rma-gene-default-Signal	2134HLM0007-20120417-MoGene-1_1-st-v1-F05.rma-gene-default-Signal	2134HLM0008-20120417-MoGene-1_1-st-v1-G05.rma-gene-default-Signal
	CTL	CTL	CTL	CKO	CKO	CKO	FC CKO vs CTL	p
AMTN	9.9338	9.79897	11.0639	6.85854	5.40191	5.29381	-21.3201	0.00237888
PROL1	8.35148	7.21236	7.82255	3.70552	3.12425	4.01595	-18.129	0.000573716
SMR2	7.76045	6.79548	6.94948	3.4596	3.35928	3.71007	-12.6303	0.000321675
SPT1	10.6493	3.4805	3.69345	2.44908	2.82287	2.82287	-9.46644	0.241088
MEIS1	8.38748	8.21069	9.41677	5.52125	5.90449	5.26042	-8.63137	0.00177516
---	4.48474	5.58514	3.04673	2.22397	1.31459	0.5509	-8.05034	0.0267727
HPSE2	8.90803	7.80796	9.27363	5.84581	5.50366	6.04998	-7.27723	0.00362534
ACTG2	8.92744	8.5217	8.74498	5.81276	5.82882	6.67903	-6.16672	0.00105675
PGM5	8.56675	8.19472	8.37324	5.27725	6.37155	6.02268	-5.609	0.00185918
NRK	5.58104	6.2531	5.22965	3.12067	3.22271	3.31925	-5.52912	0.00128004
APOBEC2	7.03291	6.14526	7.16482	4.18324	4.79804	3.97175	-5.51486	0.00368826
LAMA1	7.76149	7.58854	7.45822	5.1605	5.09964	5.19499	-5.46809	1.18749e-05
GM2897	6.94961	7.54596	6.90518	4.98388	3.77022	5.47645	-5.24183	0.0120089
GM2897	6.94961	7.54596	6.90518	4.98388	3.77022	5.47645	-5.24183	0.0120089
KRT15	5.76704	7.53122	6.98162	4.60172	4.52569	4.06887	-5.13797	0.0124892
SPEER8-PS1	7.77008	8.0492	9.52794	5.86388	6.23539	6.29075	-4.9901	0.0145048
GM3002	7.81269	8.25342	7.61809	5.72619	4.87321	6.13754	-4.97865	0.00514868
ATP2A3	10.148	8.44246	9.98783	7.04565	7.40772	7.18199	-4.97367	0.0139421
CNN1	10.4569	9.87894	10.033	7.25711	8.17397	8.00318	-4.9641	0.00219429
---	4.4439	5.55093	5.27635	4.01985	1.31459	3.04673	-4.91321	0.0554648
---	5.12953	1.68159	4.54745	1.33689	1.65602	1.48198	-4.90605	0.0985086
---	5.38819	5.34964	3.60154	1.73725	2.54514	3.2637	-4.80464	0.0370401
GM3002	7.9281	8.41162	7.7898	5.87146	5.2018	6.27499	-4.79132	0.00346831
GM3002	7.72217	8.22564	7.57458	5.74285	5.01035	6.03435	-4.74018	0.00346685
GM3002	7.51922	8.1578	7.34039	5.52603	4.74601	6.03635	-4.71199	0.00764139
GM3002	7.55071	8.12285	7.40504	5.64527	4.84452	5.97627	-4.60813	0.005343
C130021O09RIK	5.97168	5.68745	6.84932	4.05068	3.35438	4.50135	-4.59697	0.0103906
---	8.76421	2.86099	3.38623	2.63088	3.06813	2.75215	-4.5528	0.311835
GM3696	7.98555	8.33164	7.74089	5.86841	5.41764	6.24787	-4.51499	0.0018015
MUP5	9.04242	6.38097	7.28232	2.47879	6.57808	7.16091	-4.47733	0.264445
GM3002	7.7015	8.28167	7.56267	5.75711	5.11097	6.19073	-4.47643	0.00485974
MYL9	10.0017	9.72052	9.67631	6.97666	7.97301	7.96769	-4.47038	0.00337335
GNAI1	7.09507	6.74352	6.42631	4.55989	4.41807	4.81056	-4.46541	0.000655604
GM3002	7.62735	8.06243	7.48356	5.73984	4.97605	6.01459	-4.43096	0.00380992
GABRA4	7.20033	5.38706	8.14883	4.44364	3.86965	5.99509	-4.41562	0.10582
MYH11	9.80736	9.35101	9.60541	6.86279	7.76867	7.71165	-4.40831	0.00263853
GM3696	6.49364	7.00014	6.58947	4.92824	4.31143	4.44703	-4.38381	0.000933412
DCPP3	4.13811	5.93259	6.79862	3.09434	4.94472	2.44794	-4.36943	0.121021
FAM176A	6.58517	5.95639	7.3101	4.76957	4.52446	4.17875	-4.36594	0.00760017
IL17B	8.99946	8.65106	9.0678	6.12254	7.20582	7.05563	-4.32125	0.00433089
---	8.34372	8.70044	8.20379	6.50243	5.85089	6.61072	-4.27118	0.00169785
DAPL1	7.51028	7.88819	8.036	6.4197	5.14206	5.60831	-4.25198	0.00670361
GM10406	7.78487	8.15946	7.56675	5.88597	5.22146	6.14154	-4.24972	0.00299584
GM10406	7.55487	7.92825	7.25257	5.64837	4.93415	5.89567	-4.24519	0.00390798
CASQ2	6.83788	6.03017	6.92132	4.28977	4.43276	4.84998	-4.20553	0.00328857
GM3002	7.50378	7.99291	7.33349	5.68414	5.01311	5.93673	-4.1855	0.00367575
OLFR492	4.83833	3.14652	5.46727	2.18933	2.7022	2.38908	-4.16169	0.0440254
ADAMTS9	6.86232	7.55452	6.60571	4.98673	5.03871	4.83512	-4.15255	0.00209385
GGT1	8.13531	7.72817	7.91883	5.88787	5.74732	5.99574	-4.14237	0.000118986
---	3.65296	3.70265	3.45601	1.1951	1.32354	2.22805	-4.06047	0.00374498
---	4.48474	4.01985	3.87201	2.75095	1.0533	2.51712	-4.05138	0.0229813
GM3002	7.73443	8.17038	7.52415	5.91111	5.31271	6.17417	-4.02872	0.00320682
4930555G01RIK	7.50955	7.87501	7.24585	5.59933	5.19128	5.81496	-4.02302	0.00147538
4930555G01RIK	7.50955	7.87501	7.24585	5.59933	5.19128	5.81496	-4.02302	0.00147538
GM1973	7.38753	7.79269	7.06897	5.43398	4.92966	5.88196	-4.00332	0.00442614
---	6.70794	3.77758	4.51071	3.12232	2.79773	3.13519	-3.94582	0.0894286
GM3002	9.74028	10.0639	9.50019	7.87911	7.43993	8.04533	-3.94497	0.00124416
GM3002	7.55016	7.88138	7.24465	5.64676	5.17056	5.93116	-3.93374	0.00236821
---	5.77191	5.8811	5.54579	3.13396	4.62956	3.51947	-3.92295	0.0126894
---	7.18428	7.61672	6.95563	5.31128	4.83649	5.69759	-3.91883	0.003353
SCNN1B	7.01613	6.76661	6.81634	4.92436	4.53032	5.23376	-3.91825	0.000821161
CAR6	9.65808	9.14589	11.4778	7.43919	8.77021	8.16738	-3.91318	0.0709163
---	4.67735	4.54514	5.33313	2.93426	2.92078	2.85261	-3.86193	0.0013505
ENSMUSG00000068790	7.34727	7.89598	7.08917	5.66639	5.01884	5.81425	-3.84855	0.00467407
EGFL6	5.41162	5.19608	4.76852	3.3863	3.12759	3.05303	-3.82758	0.000830489
D830030K20RIK	5.69557	6.32915	5.62705	3.93613	3.5694	4.35865	-3.80843	0.00378397
GM1973	5.54008	5.98059	5.27041	3.56773	3.41182	4.02652	-3.80616	0.00224591
GPC3	6.88287	7.20708	6.96994	5.01023	5.31757	4.95995	-3.79484	0.000201558
SLC26A4	6.71516	4.18635	4.80938	3.46005	3.4617	3.04673	-3.76889	0.0685075
GM5458	5.41357	5.96989	5.06811	3.62243	3.10774	3.98058	-3.7675	0.00632382
CHAD	5.24486	5.62655	7.7224	4.22945	3.81455	4.85631	-3.72654	0.0835487
GM1973	6.61893	7.08925	6.30804	4.78254	4.44098	5.136	-3.69497	0.003396
SEMA5A	6.85318	7.61035	7.22743	5.38516	5.31613	5.33407	-3.69404	0.00101074
SYNPO2	6.93622	5.90383	6.28051	4.30382	4.26281	4.90024	-3.69242	0.00669985
BTN1A1	8.20874	8.92575	9.41219	6.96827	7.24581	6.7125	-3.66386	0.00801648
GM3002	7.25396	7.94645	7.10691	5.68027	4.95114	6.07006	-3.65182	0.0110502
D830030K20RIK	5.30886	5.87737	5.11137	3.48847	3.23814	3.97104	-3.64684	0.004045
---	6.44569	6.67462	6.38477	6.80863	4.84109	2.29582	-3.61296	0.229867
---	3.53794	5.00296	4.87286	2.16167	2.12184	3.57916	-3.60592	0.0507559
---	9.13983	9.55484	9.10464	7.55532	6.83374	7.864	-3.60188	0.00542182
SOSTDC1	7.06126	7.95346	6.57384	5.90373	5.09758	5.04999	-3.59441	0.0196299
---	5.70518	4.4529	5.28969	3.46205	3.33154	3.13084	-3.58287	0.00841963
SNAI2	8.16958	8.07959	7.92142	5.94861	6.35063	6.3495	-3.58163	0.000268265
CHST9	5.093	5.26806	5.07697	3.64906	3.66506	2.74157	-3.46802	0.00449606
---	2.8616	4.23061	3.08117	1.15713	1.84041	1.79959	-3.46315	0.0200582
---	5.74468	5.82911	4.82899	3.04257	3.34478	4.64511	-3.45841	0.0379882
---	5.74468	5.82911	4.82899	3.04257	3.34478	4.64511	-3.45841	0.0379882
RELN	7.14117	6.87044	6.83145	5.10351	4.68525	5.71073	-3.4371	0.00472202
GM5458	7.1752	7.92608	6.90761	5.6233	5.13395	5.93285	-3.41748	0.00985189
---	4.57797	5.58514	4.82687	2.22397	4.9428	2.51712	-3.40747	0.124856
COL17A1	7.54082	7.10136	6.98295	5.63236	5.37693	5.3159	-3.40263	0.00082967
KRT5	9.77451	9.63272	9.36027	8.20842	7.61219	7.6624	-3.39051	0.00146979
GM1973	6.40679	6.96561	6.07582	4.70986	4.39491	5.06147	-3.38853	0.00551754
GM1973	6.40679	6.96561	6.07582	4.70986	4.39491	5.06147	-3.38853	0.00551754
---	5.12953	4.88904	4.93692	4.34175	1.65602	3.70721	-3.36399	0.0979093
FHOD3	7.14053	7.28378	7.28116	5.21002	5.86174	5.42292	-3.33326	0.000924105
SPON2	6.2106	6.28927	5.27571	4.0743	4.52792	4.03763	-3.27594	0.0090854
OXTR	8.54281	8.32185	7.95714	6.8175	6.2986	6.57791	-3.26993	0.00167254
D830030K20RIK	4.15308	5.01064	4.06504	2.71904	2.38839	3.00735	-3.25952	0.0082687
---	5.58425	4.00068	5.94071	3.2125	4.30636	2.89965	-3.25436	0.0809211
EFCAB1	5.42199	4.8239	4.8622	3.2498	3.57894	3.17636	-3.25125	0.00176912
FEZF1	5.41224	4.82777	7.71962	4.23572	4.48583	4.14217	-3.24594	0.128559
---	5.30549	6.14891	5.62818	4.94559	4.05016	3.04375	-3.20656	0.0491374
SLC2A4	6.59716	6.80478	6.19388	4.35109	5.16881	5.06119	-3.18563	0.00592309
GM1973	5.33145	5.90594	5.05077	3.72655	3.47039	4.09671	-3.17078	0.00583719
ACTA2	11.877	11.6836	11.6703	9.58232	10.3416	10.3276	-3.1597	0.00306899
SLITRK6	5.24746	4.54745	4.50067	3.76618	2.94556	2.61947	-3.14877	0.0166901
PCDH7	5.69888	6.65152	5.51788	4.79768	4.04183	4.07424	-3.14163	0.0183842
VCAN	8.71087	9.67441	9.21652	7.54687	7.36303	7.74104	-3.13897	0.00525472
SPOCK2	6.79621	6.66229	6.42506	4.67943	4.84447	5.42566	-3.12675	0.00280423
ADAMTS9	8.19798	8.76411	7.86774	6.81413	6.22815	6.85525	-3.12553	0.00766237
---	5.32664	5.55093	6.8377	5.29024	6.37948	1.12883	-3.1143	0.381379
---	3.68345	5.21455	3.23038	3.07761	2.85478	1.3054	-3.09555	0.117428
---	3.72688	4.35838	5.00946	3.42442	2.9295	1.85257	-3.09387	0.0516486
---	2.15716	4.88904	4.61524	1.33689	2.04621	3.42014	-3.07247	0.202069
---	5.93585	7.47298	6.58198	5.04861	4.18102	5.90396	-3.07178	0.0724084
ST8SIA5	4.09789	4.65692	5.75117	2.92856	3.30199	3.41959	-3.0708	0.0332533
OSR1	8.67835	8.75621	8.58881	6.79484	7.25494	7.1589	-3.04174	0.000412958
GM1973	5.00055	5.41489	4.67075	3.29239	3.36017	3.66747	-3.00782	0.00288287
---	3.95359	4.58225	4.27727	2.93878	3.09718	2.02393	-2.99885	0.0141069
DMBT1	7.93904	7.82	6.77204	5.70057	4.74307	7.33979	-2.99499	0.134034
---	5.25725	5.65588	5.44809	4.68063	3.07379	3.88127	-2.97972	0.0300495
CDH3	6.81822	6.38992	6.43554	4.32688	5.39674	5.19472	-2.97959	0.0113786
UTS2D	5.79004	3.00313	4.8993	3.07838	2.84038	3.0566	-2.97393	0.129452
---	3.74263	4.62907	3.31053	1.79935	2.68241	2.48835	-2.9705	0.0290881
FILIP1L	6.09816	5.61438	5.58571	4.34481	3.90956	4.33377	-2.96912	0.00202043
GM5458	6.80399	7.49277	6.56585	5.32046	5.25759	5.59104	-2.95777	0.00615816
GUCY1B3	5.31983	6.03017	4.90868	3.9518	3.7417	3.88131	-2.95117	0.00942047
ADAMTS17	6.33661	6.61604	6.65055	5.37866	4.52941	5.04729	-2.92671	0.00434954
TRIM29	8.03967	7.90633	7.79051	6.75302	6.22388	6.11988	-2.92122	0.00177328
---	3.39738	3.83298	5.58659	3.72892	2.5784	1.8731	-2.91908	0.146846
---	4.9158	5.50039	5.76488	3.95676	3.76441	3.82962	-2.91486	0.00387645
WIF1	6.5813	6.47697	8.23516	4.90913	6.05917	5.69832	-2.91252	0.0805971
SCGB1C1	7.17324	6.90937	8.47487	5.22987	6.82793	5.87545	-2.91078	0.083043
---	5.60794	5.80864	5.74485	3.22314	4.68415	4.63474	-2.90754	0.0332015
---	4.66532	5.261	4.88932	3.33342	2.88566	3.98813	-2.90018	0.0135024
---	4.86754	4.66048	5.62467	4.99094	2.92169	2.6317	-2.90014	0.126733
KLK1B11	6.65234	6.49834	7.01344	3.98269	6.33617	5.24573	-2.89422	0.0926599
---	6.16238	5.30834	5.8898	4.69816	5.3029	2.76709	-2.88944	0.130028
1700019D03RIK	6.89665	7.12109	7.27944	5.44393	5.50749	5.77493	-2.8751	0.000534336
SLC47A1	5.9597	9.22917	7.34446	5.72744	7.61387	4.62293	-2.87395	0.30266
GM2897	7.70765	8.11821	7.4479	6.16023	6.21942	6.3335	-2.86831	0.00165801
ISM1	7.73329	7.60543	7.76883	5.88719	6.32259	6.36936	-2.84706	0.000726888
---	4.98096	4.59947	5.30699	3.48302	3.92732	2.98056	-2.82615	0.0117867
CCK	7.56047	7.02258	7.68429	7.745	4.88653	5.14042	-2.82541	0.18456
ADAMTS9	7.35511	8.22169	7.34435	6.32078	6.1767	5.94351	-2.81549	0.00861278
IKZF1	6.95857	7.89865	8.0183	6.06275	5.60787	6.72842	-2.8131	0.0330664
---	4.34076	6.13272	4.48911	3.43433	3.54646	3.51686	-2.80561	0.0608381
ADAMTS17	5.61288	6.41569	6.04501	4.64242	4.53557	4.4363	-2.80195	0.00342826
---	4.05384	3.28239	3.20187	2.04392	1.31459	2.72361	-2.7998	0.0385308
---	4.05384	3.28239	3.20187	2.04392	1.31459	2.72361	-2.7998	0.0385308
---	5.53408	6.20729	5.82585	6.48778	3.67551	2.94811	-2.7997	0.247104
---	5.73487	5.03918	4.2037	4.19388	1.65602	4.67987	-2.79464	0.225913
---	3.73989	5.56475	4.34383	1.38798	4.08598	3.73616	-2.78842	0.214157
---	3.73989	5.56475	4.34383	1.38798	4.08598	3.73616	-2.78842	0.214157
---	6.11985	6.24512	7.04582	4.03805	5.33794	5.60345	-2.78392	0.0588497
---	4.57797	3.04673	4.2037	1.72267	4.79474	0.884422	-2.78085	0.311511
---	4.15385	4.30067	4.47177	3.08501	1.74384	3.67717	-2.77679	0.063725
NLGN1	4.5541	4.59596	4.61967	3.00345	2.92293	3.43137	-2.77148	0.000758499
MYLK	7.54589	7.59518	7.55298	5.78271	6.14876	6.35515	-2.76858	0.000944108
RCN3	7.2874	7.67403	7.32189	5.7881	6.28782	5.8218	-2.75464	0.0019755
2810030E01RIK	7.13873	7.20251	7.41012	5.0747	6.5359	5.76348	-2.74936	0.0274319
MEST	6.02736	7.41237	6.13202	5.29258	5.06667	4.86187	-2.73248	0.0349501
---	3.97284	4.88644	5.21267	3.18338	3.66308	2.88071	-2.72878	0.029204
---	6.12056	5.28338	6.12168	4.81942	4.80131	3.56303	-2.72695	0.0445852
---	6.12056	5.28338	6.12168	4.81942	4.80131	3.56303	-2.72695	0.0445852
---	3.43917	3.38926	4.13947	2.26638	2.20574	2.15649	-2.72533	0.00407365
---	6.33425	6.55924	6.46408	5.35736	5.11885	4.54731	-2.72203	0.00439106
P2RY12	5.95124	5.80324	7.45174	5.08494	4.94668	4.85072	-2.71564	0.0532824
MID1	8.83197	9.27499	9.67347	7.52817	8.03552	7.89809	-2.71236	0.00735112
UGT8A	7.05723	7.44307	7.14953	6.42276	5.38332	5.53857	-2.70394	0.0140103
CDH13	7.62012	6.6501	6.78623	5.08307	5.62705	6.04145	-2.70374	0.0250966
GTF3C2	5.97346	5.74932	5.92535	4.31015	4.21489	4.82481	-2.69963	0.00205994
RALGAPA2	9.23133	8.6652	9.09553	7.56075	7.74682	7.3879	-2.69857	0.00199951
PLCB4	9.23829	8.48713	8.75253	7.1886	7.11984	7.89181	-2.68682	0.0124991
IRX4	7.24352	7.165	7.22612	6.02439	5.64233	5.70009	-2.6807	0.000301963
---	4.20878	5.50861	4.56881	3.48377	3.59576	2.94026	-2.67982	0.0312844
---	4.2828	5.25761	4.86919	4.41097	2.32865	3.41111	-2.67516	0.0995579
APOC1	8.57075	9.17652	8.26791	8.11517	5.85697	7.8045	-2.66262	0.134805
CTNND2	6.71816	7.47779	6.93532	5.61766	5.89832	5.37709	-2.66241	0.00650051
---	2.50267	4.54757	4.54229	2.56959	2.26871	2.51711	-2.66174	0.108983
---	5.19039	6.23898	6.3878	4.68628	3.28277	5.61979	-2.65635	0.143762
---	5.73487	5.73487	2.72528	1.33689	4.9428	3.70721	-2.64397	0.390488
NEBL	7.47321	7.44144	7.4936	5.87463	6.00994	6.32148	-2.64036	0.000461873
---	5.72052	5.02433	5.4222	2.95927	4.1019	4.91188	-2.63536	0.0806682
ABPZ	5.37349	4.7256	5.47637	3.06811	4.86162	3.45559	-2.63301	0.0781875
GM1973	4.66566	5.52365	4.80413	3.48142	3.70741	3.62642	-2.62575	0.00706897
CPM	7.54715	7.50833	9.03862	6.36043	6.79527	6.76698	-2.62164	0.0564606
---	5.59283	6.14858	5.59501	2.82555	5.77971	4.56488	-2.61854	0.18846
GPC6	8.59894	8.65615	8.92447	7.95506	6.83344	7.22909	-2.61593	0.0156072
---	6.84661	6.15594	6.44459	4.57619	4.66242	6.05557	-2.61049	0.0561298
---	4.36032	5.30692	4.74774	3.60785	2.59139	4.06648	-2.60825	0.0549755
---	3.91661	4.45884	3.94379	2.66692	3.69743	1.81289	-2.60388	0.0734765
FGFR2	8.77113	8.53971	7.85453	7.26468	6.55122	7.20866	-2.60317	0.0182251
---	7.74986	6.3311	6.64824	6.59944	4.65122	5.34244	-2.60034	0.12574
---	7.22177	7.38796	6.54516	6.22483	5.38343	5.41082	-2.60017	0.0217611
GM10115	8.648	7.818	7.65874	7.77153	6.13443	6.09109	-2.59529	0.0952037
ADAMTS9	7.48014	8.10096	7.25751	6.19638	6.14757	6.37524	-2.59033	0.00630854
EFHD1	4.85883	6.19935	6.30647	3.55208	4.73397	4.96233	-2.58846	0.0981585
---	5.27994	5.39256	5.05161	5.19801	4.10485	2.31701	-2.58126	0.181025
---	6.15655	6.71873	6.68305	6.27737	4.58981	4.59127	-2.57867	0.081788
OLFR493	4.23912	2.91498	4.93692	2.1204	3.23355	2.64965	-2.57126	0.113494
---	3.61421	4.67987	2.15716	1.33689	2.51712	2.51712	-2.56692	0.176753
---	5.27606	5.08895	5.77896	5.0263	3.40553	3.64119	-2.56149	0.0678059
FBP1	5.51287	6.02002	8.28826	4.53443	5.77724	5.44612	-2.557	0.219266
CCND2	8.64615	8.63957	8.38572	6.98737	7.20302	7.4337	-2.54756	0.000954218
---	4.37024	5.04514	4.21924	1.08579	3.76448	4.74254	-2.54429	0.296124
---	5.47019	5.21347	5.05105	3.00301	3.58229	5.10928	-2.54331	0.10314
ELN	7.10676	7.46538	7.39303	5.60889	6.31963	6.01321	-2.53353	0.00452748
IGSF10	6.11137	7.08809	6.66008	5.22864	5.22501	5.38348	-2.53292	0.00955838
ADAM28	4.91003	5.24401	4.9414	3.7607	3.71088	3.60263	-2.53224	0.000323149
---	4.09149	4.21174	3.99435	3.19542	2.17228	2.90884	-2.53211	0.0125682
DMRTA1	6.94866	3.39344	5.20976	3.96249	4.03568	3.53599	-2.53018	0.266567
VMN2R96	2.76318	3.55841	4.86437	2.73026	1.92062	2.52099	-2.52806	0.11209
GM5458 // GM5458 // GM5458 // GM5458	5.801	6.21219	5.72933	4.76829	4.35184	4.6106	-2.52671	0.00229131
---	5.98882	6.73986	7.10989	5.77823	3.70721	6.34662	-2.52364	0.198396
---	4.18815	4.53997	4.19721	2.8852	3.47458	2.58021	-2.51132	0.00980509
NTRK3	6.99746	6.95818	6.70784	5.41328	5.68068	5.58474	-2.511	0.000375986
---	2.71162	4.58532	4.91022	2.22134	2.44759	3.56367	-2.50507	0.173472
GLIPR1	7.73327	7.88293	7.80828	6.4033	6.33354	6.72091	-2.50055	0.000477722
---	5.94133	5.5793	5.56193	5.84898	2.55966	4.70765	-2.50028	0.245445
---	2.91727	3.32965	3.05623	0.877465	2.14258	2.32504	-2.49555	0.0487576
DCLK2	7.14784	6.4129	6.74159	5.99922	5.34864	5.00184	-2.49242	0.0218625
SEMA3D	5.95376	6.44893	6.02794	4.52381	4.24951	5.7235	-2.4816	0.0517743
MIR9-2	6.11387	5.3862	6.98813	5.98057	4.49376	4.08106	-2.48103	0.151048
GLRB	5.71849	6.49258	6.81094	4.79756	5.45726	4.85112	-2.47145	0.0280248
RASL12	6.82224	6.20102	6.73798	4.93605	5.69856	5.23453	-2.4578	0.0117201
---	3.87972	4.29526	4.43861	2.01123	2.97114	3.74159	-2.4564	0.0699613
---	4.62721	6.13561	4.75211	5.07024	3.69985	2.85523	-2.45638	0.183121
HS6ST2	4.82181	4.82181	4.75168	3.22644	3.42403	3.85925	-2.4541	0.00234436
ERBB4	6.96896	5.7577	7.52367	4.81362	5.38592	6.16547	-2.45395	0.118017
IGSF10	6.28922	7.07139	6.5241	5.31869	5.38233	5.29866	-2.45379	0.00513712
CRLF1	5.05109	5.3209	4.93484	3.35099	4.34731	3.72386	-2.45358	0.0143053
ABPG	10.0469	8.91062	9.34371	7.14628	8.74836	8.52328	-2.45281	0.0972933
---	2.52154	2.69016	4.71061	1.1951	2.04038	2.81006	-2.44911	0.200434
---	4.76277	4.75097	4.65487	3.8143	2.97168	3.50765	-2.4481	0.00653411
TEX15	8.1449	5.73955	5.17759	5.45923	5.41655	4.31941	-2.4435	0.260188
SMOC2	6.08199	6.75623	6.59867	4.61916	5.24123	5.71736	-2.43915	0.0271032
ARHGAP20	5.37351	5.80172	4.81511	3.98677	3.91145	4.2418	-2.43419	0.0132519
TAGLN	9.35587	8.98822	9.29108	7.57573	8.08397	8.12806	-2.43255	0.00366067
---	5.33899	5.47248	4.8765	2.12069	5.07937	4.64722	-2.42878	0.244944
DSC3	6.4758	6.10674	5.25498	4.64273	4.79559	4.55898	-2.42852	0.0254011
TPM2	8.9186	8.30592	8.48866	6.82735	7.58182	7.46803	-2.42614	0.0125731
GM13139	6.19684	5.93549	7.14445	5.14482	5.01576	5.29012	-2.42059	0.0274164
---	3.83099	4.52529	4.42478	2.69844	2.34787	3.9139	-2.41767	0.0710794
---	3.87535	4.0567	5.73876	2.2602	3.19575	4.39475	-2.41725	0.211278
---	3.87535	4.0567	5.73876	2.2602	3.19575	4.39475	-2.41725	0.211278
---	3.87535	4.0567	5.73876	2.2602	3.19575	4.39475	-2.41725	0.211278
---	3.87535	4.0567	5.73876	2.2602	3.19575	4.39475	-2.41725	0.211278
GALNTL2	6.13073	5.75057	6.22473	4.50425	4.8786	4.91173	-2.41242	0.00287267
SIX1	3.83667	4.08486	5.95386	3.48965	3.44826	3.12817	-2.41123	0.134354
---	1.86718	1.97423	3.32007	1.1496	1.10901	1.10917	-2.40256	0.0538726
---	5.88718	6.11111	6.11694	4.35036	5.73558	4.23774	-2.40135	0.0605273
---	3.67165	4.7061	3.58093	2.45053	3.26115	2.45593	-2.40109	0.0484967
GM1973	5.38945	5.61399	4.72765	3.98165	3.915	4.06044	-2.39164	0.0095134
---	4.61155	3.63323	4.6443	3.41832	2.86309	2.84186	-2.38712	0.0302361
SERPINF1	8.71061	8.86198	8.10266	7.24001	7.23918	7.43183	-2.38625	0.00646051
2610018G03RIK	9.67361	9.29511	9.59491	7.90101	8.22076	8.68217	-2.38375	0.00789111
CBR2	11.0496	10.0527	10.4184	9.56675	9.03578	9.16106	-2.38237	0.019631
---	5.07365	5.91932	5.66335	3.9753	4.15245	4.77166	-2.38222	0.0227458
---	3.87389	4.09922	3.09581	3.60936	1.34459	2.35808	-2.3822	0.157886
ADAMTS9	7.78564	8.19194	7.39008	6.43913	6.49848	6.67642	-2.38041	0.00667167
NIPAL4	6.03003	6.6025	6.87545	5.36331	4.88551	5.50795	-2.37907	0.016049
FREM2	5.10866	5.97231	5.63885	4.59462	4.61416	3.76124	-2.37831	0.0295424
---	4.60513	4.0856	4.61675	2.23793	3.73484	3.58779	-2.37672	0.0696272
4932418E24RIK	5.71572	5.54201	5.97325	4.70878	4.17895	4.6301	-2.35825	0.00394703
---	7.23997	6.89379	6.95833	4.96355	6.02933	6.41256	-2.34386	0.0511978
KLK1B1	5.48309	3.90868	4.48808	2.60659	3.90692	3.68773	-2.3395	0.115063
---	4.826	5.77421	5.53501	4.27157	4.84717	3.34089	-2.33788	0.0791879
---	4.53621	5.24578	5.87462	4.07683	3.47416	4.43167	-2.33699	0.0621634
---	4.42318	4.82816	4.54618	3.06469	4.25511	2.81127	-2.33294	0.0569021
SCNN1G	6.03238	5.79335	6.37573	4.87505	4.71468	4.94708	-2.33197	0.0025881
GRIA4	5.05346	5.97138	5.38895	3.85931	4.31053	4.58357	-2.32967	0.0232787
GLT25D2	3.75474	5.03976	4.42741	3.05132	3.62424	2.88701	-2.32911	0.0480263
---	5.70514	6.18961	5.42303	4.87075	3.47172	5.31682	-2.32865	0.111547
BMP7	6.56425	6.96838	6.50403	5.06022	5.65975	5.65849	-2.3285	0.00785681
FAM198B	6.19323	7.17887	6.99379	5.42093	5.28699	6.00179	-2.32741	0.0310294
---	2.70399	3.66657	3.66833	2.04392	2.3451	1.99955	-2.32426	0.0229764
---	5.67228	6.22819	6.16943	4.81885	5.36384	4.23787	-2.32374	0.0302397
TGFB1I1	7.80728	7.4493	7.37317	6.25858	6.29235	6.4325	-2.32211	0.00108018
GRIA3	7.53023	8.79975	7.43842	7.02855	6.17966	6.91466	-2.3217	0.0771357
RETNLA	4.40297	6.24671	5.34213	3.89245	4.50365	3.95543	-2.31888	0.0988925
1200009O22RIK	6.18449	6.96412	5.94821	5.57689	5.0637	4.82197	-2.31565	0.0330522
---	4.99651	4.26335	5.66955	2.98173	3.9635	4.35365	-2.31366	0.103417
---	4.99651	4.26335	5.66955	2.98173	3.9635	4.35365	-2.31366	0.103417
---	2.63149	4.71824	2.24939	2.74886	1.92479	1.3054	-2.30807	0.239408
MUP4	4.23668	3.84562	4.3604	2.854	3.2117	2.75971	-2.30659	0.00435804
CTNNAL1	7.34189	7.90243	8.16541	6.52516	6.56551	6.70503	-2.30485	0.00839844
ABCC3	7.84361	7.33479	7.22666	6.59485	5.87178	6.32519	-2.30443	0.0132624
---	4.7268	5.60491	4.83956	4.35543	4.11445	3.0967	-2.29989	0.0644042
---	6.35279	5.4384	6.34983	6.30302	4.9864	3.24852	-2.29903	0.268492
FAT4	5.58842	6.59557	5.8994	4.33675	5.04926	5.09513	-2.29859	0.03582
SOBP	5.90615	6.42207	6.21071	4.65568	4.97459	5.30791	-2.2978	0.00754901
---	5.59424	5.42515	5.40597	3.62562	3.9635	5.23578	-2.29764	0.0719637
SLC13A2	5.67246	4.2225	4.77731	3.81881	3.6942	3.56089	-2.29653	0.0489845
---	2.91629	2.18999	4.12863	1.1951	1.18395	3.26058	-2.2949	0.250429
UCMA	4.00676	4.57501	4.63758	2.94145	3.37226	3.31129	-2.2944	0.00771335
---	4.90018	4.65922	4.40447	3.40009	3.51195	3.46414	-2.29087	0.00123369
---	3.64541	2.54492	2.51503	1.31865	2.09031	1.71048	-2.28993	0.0509965
---	4.41839	5.50189	5.51214	3.97623	4.07688	3.79846	-2.28725	0.0326052
---	2.30003	2.95832	3.31588	1.21539	1.92821	1.85385	-2.28511	0.0332166
---	6.7174	7.11037	6.84237	5.40208	5.59368	6.09771	-2.28505	0.00740153
LASS6	7.36723	7.30665	6.97335	6.09823	5.69933	6.27407	-2.28449	0.00471686
SLC2A9	7.10594	7.91397	8.24029	6.7765	6.34088	6.57517	-2.28029	0.0298095
---	6.40833	6.61929	6.33534	5.33698	5.42744	5.03322	-2.27906	0.00125552
BBOX1	5.86576	5.52689	7.32304	5.68368	4.59634	4.87172	-2.27834	0.137184
SHISA7	6.76309	5.97455	6.62699	5.51113	5.25577	5.03918	-2.2755	0.0131372
---	7.09476	7.47805	7.85767	5.82947	6.30206	6.74065	-2.27536	0.0258901
TRPM3	7.30641	8.15609	7.45207	6.44099	6.24793	6.67492	-2.27139	0.0150715
---	6.46845	6.57021	6.47682	4.71463	5.41702	5.84746	-2.26387	0.0237301
---	5.77494	6.51776	6.04453	6.26455	2.91498	5.62588	-2.26148	0.324745
FAM49A	7.00311	6.88733	6.93434	5.61625	5.97342	5.70859	-2.25872	0.000469026
---	5.65192	5.09796	6.11139	3.04936	4.39375	5.90091	-2.25389	0.250954
B4GALNT2	8.17564	3.88683	3.97345	3.90667	4.68737	3.93042	-2.25088	0.461462
---	6.12941	5.48401	5.76503	4.60045	4.70774	4.56279	-2.24879	0.00366405
SLCO1A5	8.88326	8.86028	9.64765	8.2577	7.18691	8.44616	-2.24514	0.0679422
---	1.98592	3.90405	5.09589	3.4693	2.08657	1.93899	-2.24027	0.321185
EDN1	6.81747	7.00678	7.25822	6.07739	6.23242	5.29443	-2.23367	0.0216556
---	5.65122	6.35985	5.89799	4.60045	5.39681	4.4439	-2.22834	0.0327771
CAV1	9.4945	9.013	8.60259	7.55154	8.04045	8.05151	-2.22766	0.019489
---	5.44321	5.62858	4.71148	3.78242	3.99794	4.53659	-2.22752	0.0322495
SDK2	5.40846	5.35632	5.41841	4.16196	4.41215	4.14859	-2.22453	0.000194268
FAM65B	6.87266	6.56151	6.33094	5.6191	5.33419	5.35369	-2.22331	0.00317362
---	4.57797	5.45442	4.86864	3.72558	3.69369	4.02691	-2.22163	0.0144779
OTX1	8.53727	7.42688	8.00158	6.45952	6.77735	7.27947	-2.21883	0.045165
ADCY5	5.41648	4.98036	6.45186	4.46019	4.72305	4.2195	-2.21707	0.0669589
PHYHIP	5.47835	5.81309	6.33067	5.09024	4.2512	4.83531	-2.21676	0.0307101
JAG2	6.94674	7.00963	6.72659	5.78445	5.81224	5.64373	-2.21532	0.000334543
---	3.7988	4.88732	4.55949	2.21891	4.37486	3.21043	-2.21474	0.177339
TNS1	9.06063	8.39181	8.58397	7.17894	7.77153	7.65578	-2.20899	0.0131681
9030425E11RIK	6.41242	6.75637	6.38187	5.0965	5.52066	5.50346	-2.20892	0.00337134
---	6.41699	5.61343	6.18492	5.69341	4.72215	4.37982	-2.20379	0.0684223
---	4.02975	4.88507	3.72566	2.62068	3.47205	3.12937	-2.20299	0.0555926
---	4.20251	3.72457	3.44629	3.2913	2.72683	1.93899	-2.2019	0.0646468
---	6.03525	6.70436	6.62055	5.66481	6.00258	4.28603	-2.19706	0.115112
KCNK2	4.44275	4.92904	4.34914	3.27157	3.51467	3.52863	-2.19672	0.00459576
MKX	7.20179	6.41122	5.34872	4.97221	4.84651	5.73889	-2.19573	0.133954
---	3.29598	3.19013	4.43559	2.64432	1.63498	3.24642	-2.19161	0.140174
---	3.63345	3.23134	3.01735	2.27635	2.28115	1.93899	-2.18639	0.00611163
---	5.49896	6.30038	6.54582	4.95862	5.35682	4.64407	-2.18639	0.0403294
PSD2	6.57817	6.42711	5.71948	4.60391	5.39719	5.33913	-2.18582	0.0373696
---	4.51283	3.76501	3.91328	4.39223	2.18978	2.22805	-2.18408	0.213664
---	3.91715	3.72517	5.00324	3.34028	3.2001	2.72634	-2.18295	0.0623195
---	6.84238	5.94666	6.21093	6.00249	5.48653	4.135	-2.18149	0.142215
RAB27A	7.98574	7.63127	8.7755	6.80898	7.20086	7.02234	-2.17363	0.0348263
ALDH1A1	6.30871	5.76088	5.44241	4.30574	5.14419	4.7027	-2.17316	0.0329765
LOXL2	6.48162	6.19427	6.04477	4.9223	5.05832	5.38165	-2.17267	0.00391897
---	4.70174	5.41155	5.2663	4.8858	1.85467	5.28135	-2.17235	0.367925
---	3.31918	4.30009	4.05193	2.59216	3.03523	2.68964	-2.17054	0.0259569
CES1D	6.39488	5.44756	6.21443	4.20891	6.2375	4.25639	-2.1705	0.199791
---	5.07007	5.51875	5.05667	4.69295	4.03108	3.56909	-2.16964	0.0360047
FUT9	6.47738	6.35961	5.50392	5.7412	4.41163	4.83803	-2.16847	0.0882688
HTRA1	7.69554	7.07824	7.6093	5.81356	6.51249	6.71248	-2.16572	0.0288719
---	4.80097	3.78903	4.15882	3.87656	3.54321	1.99546	-2.16025	0.162814
---	3.98647	4.59423	4.06855	1.98571	4.1009	3.2292	-2.16017	0.158837
OGN	6.7226	5.77414	4.88904	5.23654	4.522	4.29647	-2.15884	0.138151
---	5.04737	4.91359	3.40552	4.08422	2.60888	3.34459	-2.15785	0.176618
DNAJC6	6.82196	6.61265	7.36551	4.71474	6.23371	6.52591	-2.15634	0.140626
---	4.55661	5.90687	5.29907	4.50399	3.42804	4.52186	-2.14783	0.106951
LUZP2	7.50768	6.64057	6.30528	5.41708	5.51431	6.21539	-2.14689	0.0654734
---	3.41713	4.80974	4.71601	2.88264	4.03654	2.71728	-2.14672	0.145924
---	5.54639	5.01575	4.48615	2.89021	4.82008	4.03419	-2.14543	0.159625
SYNM	7.12683	6.11134	6.55077	5.59173	5.53973	5.35747	-2.14355	0.0220317
TMC5	7.88226	8.17505	8.32532	6.92302	7.32017	6.84084	-2.14285	0.00505641
---	7.21545	6.09499	8.90496	5.12628	5.39219	8.39877	-2.14264	0.454818
ATP13A5	4.48402	4.27698	5.22724	3.64235	3.02915	4.02743	-2.13826	0.0553896
RAVER2	4.59159	5.22138	5.35815	3.28837	4.49024	4.104	-2.13786	0.0616515
---	6.29592	6.39796	5.90448	4.38556	5.2807	5.64684	-2.13626	0.0533868
---	4.16171	4.81788	3.90264	3.37267	2.65472	3.56988	-2.13612	0.0481637
---	4.5123	3.6275	5.51977	2.79318	3.39357	4.1892	-2.13545	0.182721
---	3.28306	4.49447	4.08718	3.69487	2.10525	2.78192	-2.13498	0.133293
---	6.1455	6.96307	5.48909	3.70017	5.85083	5.76406	-2.13494	0.253981
---	5.49528	6.10976	5.03528	4.24623	5.63347	3.48908	-2.12949	0.194661
---	4.4544	4.40841	4.81104	2.98605	3.2001	4.21718	-2.129	0.052881
CMAH	4.65821	6.13566	4.79831	3.84428	4.02708	4.47556	-2.1166	0.0997259
---	6.3034	6.57611	6.52009	6.4202	5.30746	4.43386	-2.1131	0.13664
LAMA3	6.77986	6.59038	6.56414	5.64193	5.63131	5.42475	-2.11227	0.000387917
---	7.39789	8.10642	7.80774	5.68167	7.22755	7.16959	-2.11073	0.119639
---	6.29392	7.00808	6.65243	6.22477	6.30509	4.1931	-2.10988	0.209535
PCOLCE2	5.687	5.77142	7.61215	4.96675	5.61225	5.2672	-2.10642	0.176274
---	4.96413	4.76053	5.21452	2.48746	4.87753	4.35376	-2.1045	0.219019
ZFP57	6.68671	6.43545	6.36643	5.69015	5.59152	4.99998	-2.09795	0.0106525
ID4	6.65113	7.07822	6.87898	5.78398	5.66944	5.95017	-2.09688	0.0019473
SEL1L3	5.11871	5.10553	6.58027	4.81886	4.12577	4.66401	-2.09258	0.116077
TNS1	6.84976	6.21623	6.94036	5.18073	5.68906	5.94577	-2.09014	0.0292839
---	4.18952	4.13529	3.5785	2.73722	3.47865	2.49753	-2.08971	0.0398073
---	6.0235	6.3453	5.95194	4.67771	5.77635	4.67782	-2.0892	0.0510489
---	4.44177	4.79085	5.05908	4.38656	3.11714	3.60903	-2.08444	0.0612269
LMOD1	5.94242	5.63258	5.87051	4.81133	4.86381	4.59231	-2.084	0.00106959
RBMS3	7.37514	7.73214	7.23266	6.32167	6.10974	6.73132	-2.08359	0.01081
DZIP1	5.98784	6.26842	5.81723	4.98721	4.87228	5.04599	-2.07917	0.00170344
DPP4	8.2952	7.46543	8.10638	6.50305	6.80694	7.3891	-2.07912	0.0431711
---	6.54425	6.04036	6.21247	5.22982	5.24725	5.15913	-2.07574	0.00218077
ASB2	6.03295	5.87876	6.04796	4.75158	5.04103	5.01824	-2.06997	0.000616525
CAR8	8.01224	7.72353	7.84504	7.18344	6.38468	6.86567	-2.06911	0.0131543
DMD	6.7268	5.99376	5.99951	4.75849	5.50067	5.31926	-2.06654	0.0338618
---	4.5776	4.70507	4.55949	2.61982	3.47296	4.61155	-2.06472	0.145006
FST	7.54633	8.1102	7.71077	6.52346	6.70667	7.00279	-2.06307	0.00869689
---	2.92122	3.51848	4.96421	2.42011	2.4806	3.37387	-2.06067	0.200005
ARMC2	4.24322	4.00583	4.5984	2.99633	3.63441	3.09168	-2.05862	0.0166538
CHST15	6.98404	6.69879	6.53128	5.60995	5.53507	5.94485	-2.05824	0.00467104
ADAMTS3	6.73137	6.93926	6.44871	6.54995	4.82411	5.62903	-2.05445	0.115645
---	6.03308	5.25155	6.14846	4.62632	5.49212	4.1998	-2.05378	0.0932459
CAMK4	4.67309	5.41145	4.84386	4.03937	3.90244	3.87615	-2.05169	0.0105708
ART4	5.06095	4.86502	5.09203	3.63582	3.93646	4.33602	-2.05135	0.00850011
KCNJ2	6.28385	6.728	6.49804	6.13324	4.77666	5.49648	-2.04841	0.0661236
5730507C01RIK	6.17634	5.26887	6.57765	5.25045	5.20867	4.46256	-2.0473	0.0898624
---	2.39055	4.40923	2.88507	2.18264	2.6811	1.72152	-2.04655	0.196672
MFHAS1	6.85548	6.63044	7.33037	5.8025	5.90475	6.03212	-2.03586	0.00908789
---	4.59368	4.35896	5.06133	3.457	3.00103	4.48986	-2.03077	0.103509
KCNB1	6.47032	6.41584	6.6599	5.55202	5.24601	5.68316	-2.0302	0.00237769
EDARADD	5.49486	5.4735	5.42579	4.88717	4.27931	4.16393	-2.02967	0.0105488
---	4.28315	4.42919	4.44944	4.1048	2.30611	3.68843	-2.02906	0.134967
PRKG1	7.0794	6.75585	6.30735	5.80751	5.28515	5.98753	-2.02905	0.0293464
HAS2	7.0423	7.48253	6.49576	5.97168	5.59888	6.38869	-2.02854	0.0491658
CALML3	6.68038	7.41645	8.18961	6.46032	6.88903	5.87808	-2.02745	0.124085
---	4.81834	5.61577	4.33384	3.85346	3.92129	3.93543	-2.02687	0.0529271
---	4.22814	3.97305	3.46505	2.23681	2.68694	3.68608	-2.02624	0.102788
---	4.22814	3.97305	3.46505	2.23681	2.68694	3.68608	-2.02624	0.102788
---	5.96198	6.44508	5.98319	5.66842	5.26128	4.40638	-2.02519	0.0653205
---	4.81148	5.98073	5.55702	5.03491	2.93231	5.33201	-2.02324	0.287312
---	5.2553	3.97181	5.69673	4.25736	4.36934	3.25089	-2.02149	0.181086
---	3.61655	4.36042	3.13765	3.48693	2.12808	2.45342	-2.02146	0.134588
DPYSL3	6.72604	7.02355	6.48042	5.62883	5.61432	5.94808	-2.018	0.00608524
---	3.42892	3.80257	3.90941	1.97332	1.83966	4.29201	-2.01667	0.279312
---	6.20927	6.92553	6.03349	5.9693	4.94578	5.22751	-2.01191	0.0694268
---	3.90313	2.91938	3.72931	2.01768	1.74164	3.77165	-2.00966	0.225993
---	4.71453	5.56227	5.09553	3.73245	4.36599	4.25599	-2.00829	0.0326304
---	6.47115	6.52034	6.61664	5.49179	4.70774	6.39213	-2.00762	0.108659
---	6.47115	6.52034	6.61664	5.49179	4.70774	6.39213	-2.00762	0.108659
---	7.462	7.59687	7.52665	7.23306	5.25224	7.08379	-2.0076	0.19018
FMOD	7.48014	7.21335	7.69991	5.78154	6.82299	6.77423	-2.00678	0.0521359
---	4.6081	5.18194	4.67938	4.08743	4.01505	3.3539	-2.00603	0.0271877
---	4.59476	4.23647	4.77826	3.56583	3.44079	3.59407	-2.00407	0.00377811
1110012J17RIK	5.42894	5.79392	5.78896	4.98346	4.39035	4.64118	-1.99854	0.00894329
4933404M02RIK	3.89777	4.09652	4.99179	3.60606	3.17364	3.21372	-1.99661	0.0517383
---	6.10958	6.70127	6.12408	4.31997	5.98558	5.63806	-1.99599	0.140441
LPHN3	8.42473	7.88322	8.45574	7.39826	7.00944	7.36513	-1.99578	0.0111896
KLHL29	5.90218	6.35992	6.12834	5.13241	4.84811	5.4207	-1.99502	0.00925029
---	5.22156	5.77165	4.80814	3.26742	5.52244	4.0236	-1.99441	0.238231
---	7.03172	7.61314	7.61229	6.91187	5.93888	6.42733	-1.99036	0.0436509
---	5.00443	5.91565	5.97996	4.75953	4.75444	4.40808	-1.98986	0.0417122
BC016579	6.02602	6.03735	6.31081	5.45715	4.48142	5.46106	-1.98827	0.0430105
CSPRS	10.0159	9.31451	10.2964	8.23091	9.96098	8.46259	-1.98727	0.18294
GM10855	6.83954	5.86623	5.72804	5.72304	5.00512	4.73629	-1.98589	0.0963807
---	5.80311	6.54675	6.58282	4.9189	4.93482	6.11251	-1.98456	0.10314
KLK1B8 // KLK1B8	4.92945	3.55438	3.14158	2.90635	3.07039	2.68233	-1.98451	0.147752
LYZ1	6.51744	7.2448	7.017	5.95427	5.47063	6.38929	-1.98392	0.0443285
ADAMTS9	7.34059	7.84199	7.22393	6.48735	6.42028	6.54547	-1.97859	0.00697973
---	5.80883	5.73749	6.17543	5.79247	4.06234	4.91417	-1.97829	0.129981
DPEP1	4.50142	6.03712	5.24413	4.2994	4.52391	4.01042	-1.97654	0.10342
---	5.72447	5.31857	5.47825	4.32787	4.95249	4.29201	-1.97653	0.0159216
---	7.54238	7.49963	7.67205	6.56784	6.89793	6.29949	-1.97648	0.00553991
---	1.8271	2.36416	3.68866	1.50586	1.79704	1.63161	-1.97493	0.154191
TSHZ2	6.05469	6.15241	6.23816	5.18311	5.08601	5.23131	-1.97467	0.000134467
---	6.58672	7.07287	6.6726	6.15126	5.07628	6.16035	-1.97443	0.0655046
ANTXR1	8.62013	8.69955	8.38265	7.60959	7.32618	7.82254	-1.97429	0.00470788
---	5.66495	5.80361	5.88673	5.24168	4.60105	4.57476	-1.97146	0.0125914
HTR1D	5.09703	4.10474	5.22368	3.94506	3.50103	4.04286	-1.97086	0.0665623
CAPN6	5.32031	6.67977	5.41038	4.31955	5.41534	4.7422	-1.96945	0.145908
PTPRZ1	8.16215	7.14232	7.41414	7.69385	6.6661	5.42625	-1.96901	0.247772
---	4.07283	4.99463	4.54745	3.51698	4.25993	2.90646	-1.96861	0.107865
---	5.87331	6.645	6.28962	4.98887	6.04194	4.84764	-1.96768	0.0895763
CCL21A	5.35948	7.00338	5.48856	4.65596	5.56982	4.70333	-1.96442	0.183019
CCL21A	5.35948	7.00338	5.48856	4.65596	5.56982	4.70333	-1.96442	0.183019
CCL21A	5.35948	7.00338	5.48856	4.65596	5.56982	4.70333	-1.96442	0.183019
CCL21A	5.35948	7.00338	5.48856	4.65596	5.56982	4.70333	-1.96442	0.183019
GM6642	4.39087	4.1882	2.94575	2.27479	3.22117	3.11395	-1.96106	0.147394
---	3.5557	4.80867	4.05249	2.9734	3.65391	2.87733	-1.95984	0.0913347
GPRC5B	6.92588	6.96322	7.54006	6.13533	6.06989	6.31787	-1.95706	0.0102984
---	5.4721	4.91863	5.80738	4.64438	4.15169	4.50021	-1.95515	0.03135
---	4.76919	4.64172	5.51785	2.65926	4.12636	5.24232	-1.95469	0.291433
---	6.07808	5.6936	6.25459	4.48663	5.87977	4.76539	-1.95183	0.102181
---	5.26816	4.44783	4.86451	4.02009	4.1124	3.55611	-1.95066	0.0301402
CSPRS	9.73688	9.0603	10.0159	8.00826	9.66953	8.24423	-1.95029	0.178544
CD7	4.98869	5.27478	5.32325	3.62412	4.3491	4.72248	-1.95027	0.046706
---	4.06621	5.26262	4.86893	3.89866	3.94709	3.46597	-1.94803	0.0663136
---	5.03653	4.98011	5.24776	4.33538	3.9635	4.07983	-1.94787	0.00215221
---	7.00063	7.22829	6.80312	6.59231	6.07828	5.48245	-1.94486	0.0490818
---	7.00063	7.22829	6.80312	6.59231	6.07828	5.48245	-1.94486	0.0490818
---	2.29899	2.04436	3.05542	1.89297	1.18395	1.4604	-1.93699	0.0601518
---	6.09677	6.50637	6.06466	5.57813	5.88117	4.34801	-1.93656	0.123461
FRMD7	5.15341	5.36909	5.39947	4.05964	4.2169	4.78495	-1.93656	0.0150572
CCL28	6.88465	4.97715	7.10715	5.07156	6.47414	4.56318	-1.93637	0.342072
DAPP1	8.83837	9.13913	9.1134	8.36838	7.86271	8.00008	-1.93622	0.00598856
---	5.26219	5.6813	5.22626	2.68015	5.08554	5.54439	-1.9362	0.349318
---	5.32645	5.32024	5.5252	4.68021	4.0275	4.60476	-1.93608	0.0117351
---	4.67282	4.41092	5.02817	3.51698	5.22423	2.51712	-1.93347	0.30557
---	6.75605	6.44178	7.06983	6.3116	5.18599	5.91829	-1.93267	0.0649572
PLIN4	6.13012	5.63113	5.64584	5.10739	4.56393	4.88875	-1.93055	0.0140343
---	5.0176	4.99193	4.66058	3.79279	3.61813	4.41692	-1.92843	0.0242122
---	1.18048	4.08295	2.80097	1.54231	1.61956	2.06112	-1.92805	0.330176
CD209F	4.28756	5.60943	4.15044	3.49944	4.09168	3.61574	-1.92767	0.130729
---	3.65346	5.74369	4.35234	3.12377	4.71877	3.0665	-1.92761	0.31195
CACNB4	5.18053	5.8786	5.50576	4.77343	4.60084	4.36157	-1.92254	0.0158172
---	5.42959	6.08056	5.59691	4.79865	5.12135	4.36035	-1.92151	0.0329143
---	5.60293	5.93049	6.87092	5.58221	4.92439	5.07132	-1.92138	0.0931256
RBM24	5.86796	5.99793	5.70031	4.80213	5.39295	4.54485	-1.92131	0.0238121
---	3.38093	4.75714	4.41844	3.78667	2.11152	3.84415	-1.91595	0.252998
---	4.90889	4.75551	4.65036	3.1898	4.67988	3.63241	-1.91528	0.10458
---	6.27841	6.38322	6.80121	4.88844	7.04754	4.71849	-1.91338	0.289008
---	5.95423	6.22811	6.33341	4.28345	5.93452	5.4914	-1.9125	0.13828
ASGR1	3.74227	3.37598	4.18025	2.85598	2.87803	2.75816	-1.91247	0.0164815
HTR4	5.9546	5.46739	4.63757	3.88732	4.87631	4.48993	-1.91233	0.123283
SLC22A4	6.36532	6.21311	6.78642	4.90759	5.91556	5.73669	-1.9119	0.0578178
RPS6KA5	7.13349	7.48639	7.64515	6.58875	6.4652	6.40649	-1.91171	0.00432352
---	6.68717	6.14642	5.64394	5.45322	5.17151	5.04926	-1.91124	0.0448588
PLCE1	6.45662	6.91832	6.98571	6.27166	5.54133	5.7462	-1.91033	0.0270035
---	4.1562	3.96779	3.92626	3.82263	2.63077	2.80142	-1.90767	0.0696915
H2-M2	5.15732	5.37094	5.10558	4.09609	4.41363	4.3296	-1.90727	0.0017312
---	4.63535	3.82501	4.73415	1.21822	4.30573	4.87681	-1.90692	0.471443
---	5.60479	6.42769	5.82033	3.86617	6.05541	5.14162	-1.90511	0.243845
SORD	8.33791	9.04635	8.50248	7.57623	7.95982	7.5614	-1.90497	0.0206647
ZFP804B	5.15162	4.74472	4.24015	4.04914	3.64248	3.65978	-1.90312	0.0346732
SLC9A9	6.71406	6.80727	6.82652	5.93293	5.5041	6.12596	-1.90302	0.00768655
---	6.28746	6.71334	6.63449	5.727	5.46272	5.6632	-1.90192	0.00375193
FSTL1	7.90547	8.43275	7.91644	6.88028	7.30749	7.28954	-1.89972	0.0142409
---	5.27472	6.53994	5.47105	4.45763	4.51413	5.53677	-1.89964	0.153709
TBC1D4	7.82517	8.03296	8.4976	7.16706	7.21635	7.19692	-1.89886	0.00971877
---	3.41954	3.39139	4.88313	4.33348	2.58599	1.99955	-1.8987	0.341053
COX8B	6.23874	6.15965	7.11799	5.33944	5.91885	5.48563	-1.89757	0.0589075
---	2.50072	1.2734	4.11477	2.73982	1.18193	1.20336	-1.89378	0.396483
---	6.65299	6.58273	6.25129	5.98597	5.45109	5.28995	-1.89212	0.0196259
FGF7	5.15091	5.51262	5.57084	4.65153	4.30478	4.51996	-1.89128	0.005166
---	6.01079	5.76383	5.96456	4.9938	4.10712	5.88124	-1.89081	0.150544
SHANK2	9.30112	8.9721	9.36533	8.43417	8.13504	8.31391	-1.89011	0.00356977
DUOXA1	4.83086	6.55681	6.02471	5.14569	4.83519	4.67611	-1.89011	0.157289
---	4.85325	3.59622	3.92904	2.48746	3.2054	3.93059	-1.88996	0.177095
---	6.14554	6.24235	6.20612	5.99923	5.75987	4.0878	-1.88649	0.202816
---	3.158	3.81994	2.72712	1.92834	1.91773	3.11216	-1.88636	0.145872
---	4.2523	5.27625	4.76291	3.638	4.17789	3.72916	-1.88619	0.0542592
IGSF9B	5.97064	4.91556	5.37723	4.23679	4.57862	4.70262	-1.88574	0.0526275
PDE8B	4.82779	5.63595	6.21078	4.79603	4.55542	4.57927	-1.88505	0.0886526
VGLL3	6.00215	6.10199	5.67262	4.39485	5.49097	5.14788	-1.88473	0.0586837
---	3.92299	4.84512	4.96178	3.54635	4.57434	2.86789	-1.88396	0.199389
---	3.49219	2.45286	1.86861	1.52978	2.25089	1.29231	-1.88369	0.175356
MEIS2	4.56849	4.8272	5.18229	3.92524	4.30954	3.60403	-1.88303	0.0279468
---	7.39068	7.53403	7.57658	6.99875	7.07725	5.69068	-1.88105	0.114614
---	4.49242	5.19965	4.22691	3.30615	3.96302	3.91542	-1.88095	0.0641291
KYNU	4.93562	4.94074	4.59036	3.90616	3.63592	4.19044	-1.88087	0.00995058
---	6.27476	6.36846	5.84882	4.76409	5.74871	5.25002	-1.87871	0.0493386
---	5.61517	5.91659	5.91489	4.74248	5.77845	4.19796	-1.87807	0.127673
D0H4S114	8.9259	9.66347	9.75398	8.3902	8.34482	8.88174	-1.87757	0.0441877
AR	6.7544	6.65665	6.74946	5.41197	5.7813	6.24106	-1.87739	0.019835
---	5.80442	5.53671	4.84987	5.29421	4.93835	3.23343	-1.87688	0.26223
---	6.5	6.45155	6.34262	5.83089	4.96732	5.7747	-1.87525	0.0326722
---	5.86265	6.64899	6.569	6.3925	4.18603	5.78237	-1.87459	0.267094
---	4.85654	4.92578	3.97902	2.59301	3.93825	4.5106	-1.87448	0.232534
NXF7	6.06941	5.56226	5.75838	4.69055	4.57112	5.40908	-1.87441	0.0392914
---	4.64616	5.04241	4.40422	3.9438	3.73786	3.70391	-1.86919	0.0108247
COL14A1	7.17342	7.71801	7.15481	6.18446	6.39294	6.7643	-1.86802	0.0228528
---	5.77126	5.6705	5.58942	4.77341	5.11168	4.4439	-1.86702	0.0107594
---	3.56517	4.21176	4.00022	2.667	3.92588	2.48277	-1.86671	0.141051
PARD6G	6.41135	6.69198	6.72252	5.4699	5.90454	5.75066	-1.86639	0.00504552
SLC39A8	4.93746	5.89008	7.25593	5.80654	4.64684	4.92993	-1.86613	0.300754
---	4.59793	4.70773	5.1046	3.88866	4.62288	3.20605	-1.86291	0.109252
---	5.14972	5.40843	4.7902	5.87761	3.75807	3.02024	-1.86281	0.362991
---	5.14972	5.40843	4.7902	5.87761	3.75807	3.02024	-1.86281	0.362991
CRYBG3	8.23347	7.7891	8.40697	7.01469	7.34674	7.37799	-1.86181	0.014609
ANO4	5.73595	5.59568	6.8495	4.91392	4.78499	5.79282	-1.8615	0.152088
TRP63	7.20177	7.6432	7.19224	6.39385	6.36924	6.58527	-1.86127	0.00541337
GZMB	5.82672	5.20589	5.58225	4.66814	4.86466	4.39478	-1.86059	0.0166766
---	4.14066	4.28695	4.7966	4.02408	3.34209	3.17507	-1.85874	0.0521955
GM7609	10.1563	9.43824	10.4703	8.52334	10.202	8.66023	-1.85716	0.222444
---	3.1174	2.21598	2.64983	1.65881	1.47825	2.16708	-1.85706	0.0546994
---	4.8666	4.9721	5.30014	2.62479	4.84204	4.99425	-1.8565	0.314548
TCFCP2L1	8.97878	8.40558	8.76158	8.14017	7.99053	7.33802	-1.85627	0.0399899
---	4.24599	4.45428	3.83808	2.63519	4.25178	2.97554	-1.85568	0.164102
---	5.31855	4.04638	5.69909	4.78239	3.42062	4.18549	-1.85554	0.233727
SORD	8.17871	8.83881	8.31162	7.4357	7.79418	7.42757	-1.8539	0.0192822
---	3.68391	4.63617	3.49251	2.23307	3.32923	3.58164	-1.8526	0.177618
---	4.96648	5.54432	4.84821	5.41191	3.53278	3.74619	-1.85237	0.23195
---	4.36939	4.31595	6.05127	4.70874	4.82402	2.53961	-1.85071	0.396586
OSBPL6	6.10101	3.88316	5.22293	3.96726	4.58877	3.98833	-1.85007	0.259608
PIP	6.48935	6.63685	7.31225	3.69962	7.06914	7.00837	-1.84946	0.480524
IMMP1L	5.70618	5.7686	5.82844	5.03875	4.73808	4.87274	-1.84619	0.000706242
---	3.36111	4.99569	3.95347	3.19374	3.3801	3.08955	-1.8433	0.143192
---	5.59568	6.12917	5.39422	3.80613	5.88576	4.78295	-1.84218	0.240168
---	2.02489	3.52575	4.54632	2.15107	2.26918	3.03375	-1.84163	0.323354
---	7.14841	7.05012	7.30429	6.20339	5.76152	6.89508	-1.84158	0.0596811
---	5.02765	5.58888	5.37748	3.89166	4.56015	4.89996	-1.84133	0.0598715
---	5.88321	5.71871	5.51857	4.83177	4.90812	4.74137	-1.84005	0.00161705
TET1	6.58831	6.86447	7.27525	5.89271	6.00985	6.18713	-1.83967	0.0154745
---	4.24186	5.0098	5.16974	4.59276	3.92447	3.26717	-1.8391	0.139754
GM7609	9.89641	9.17713	10.1973	8.27495	9.9505	8.41697	-1.83546	0.227946
---	5.19832	5.11647	5.33554	4.06215	4.39447	4.56822	-1.83422	0.00563751
---	5.25789	5.304	5.54857	2.44236	5.96642	5.07714	-1.83382	0.45632
CAR5B	8.73271	8.75747	9.29259	7.93381	7.89899	8.33088	-1.83151	0.0189643
---	5.69792	4.51978	4.3373	3.6671	4.52224	3.74728	-1.83121	0.159712
RNASE4	6.87367	7.46184	7.09027	6.16029	6.2798	6.36986	-1.83012	0.00873166
SEMA3C	7.30372	7.50122	6.90461	6.32056	6.44207	6.33192	-1.82978	0.00833565
TPPP	5.26621	5.00402	5.04458	3.75851	4.26637	4.67636	-1.82917	0.034937
---	4.17746	5.14764	4.33545	2.27578	4.83032	3.94367	-1.82799	0.341496
LRRC8C	7.63676	7.56257	7.01586	6.53158	6.42922	6.64401	-1.82782	0.0132964
ACSF2	6.99261	6.93814	7.8786	6.54701	5.84899	6.80398	-1.82739	0.105633
ATP1B1	9.66645	9.23108	9.9824	8.8263	8.61053	8.83791	-1.82563	0.0195109
---	2.80819	2.85802	3.70284	2.16393	2.6018	1.99902	-1.82526	0.0638305
IGSF10	5.9234	6.60721	5.95372	5.55621	5.02991	5.29518	-1.82472	0.0324344
---	5.98672	6.27635	6.78766	5.65184	5.71749	5.07958	-1.82421	0.048757
FBLN7	7.4076	7.41006	7.22868	7.35582	6.07545	6.0151	-1.82343	0.121018
---	4.4785	5.28518	4.32071	3.38516	5.2019	2.89759	-1.82334	0.318985
SPEER4E	2.65854	2.88653	4.42546	2.33736	2.52478	2.50951	-1.82298	0.195584
---	5.57066	6.03277	6.21713	5.00358	5.161	5.05968	-1.82188	0.0119014
SLC35E3	7.47918	7.80845	7.97143	6.59107	6.93357	7.14058	-1.82085	0.0160793
---	4.36827	4.43531	4.75054	2.89361	4.05621	4.01076	-1.82072	0.0955992
GZMA	5.08148	5.33137	5.06112	4.04044	4.35284	4.49049	-1.81932	0.00557756
---	5.82059	4.90358	5.41209	3.97994	4.00647	5.56009	-1.81914	0.214607
---	5.77822	5.47677	5.70515	4.12691	5.29067	4.95347	-1.81885	0.0731935
---	4.53773	5.49357	4.58387	4.31667	3.99226	3.72051	-1.81744	0.0725337
ITGA1	7.35642	7.06884	7.00557	6.1047	6.3621	6.38106	-1.81628	0.00354607
EAR2	4.38964	6.34029	5.27466	4.26006	4.58206	4.58134	-1.81551	0.208274
---	4.12112	4.07996	4.96166	3.60229	2.7827	4.19718	-1.81528	0.160907
---	0.806752	3.35224	0.96284	0.83468	0.989064	0.717661	-1.81522	0.357275
MFSD4	8.29827	7.2603	7.70047	6.46749	7.1576	7.05842	-1.81316	0.0810934
SLC10A5	5.10705	4.16349	5.01778	4.18449	3.66611	3.86278	-1.81292	0.0632915
SV2C	5.09199	5.28769	4.04031	4.06603	3.63288	4.14658	-1.81273	0.10985
BCHE	7.2372	6.98539	7.10049	5.96441	5.85234	6.93376	-1.81192	0.0709472
---	5.86269	5.99793	5.31264	5.38245	3.75557	5.4667	-1.81024	0.223555
---	5.45393	5.11428	4.95837	4.04869	4.79163	4.1181	-1.81008	0.0371366
TIAM1	7.83971	7.50816	8.20348	7.03725	7.11177	6.83621	-1.80923	0.0169346
---	4.4462	4.70598	4.39826	3.19326	3.96404	3.82751	-1.80902	0.0288122
BTBD11	6.25518	6.24961	6.72438	5.90672	5.25019	5.50775	-1.80855	0.0259448
SLC1A3	5.94593	5.58013	5.70927	5.08719	4.93193	4.65171	-1.80855	0.00681315
FANCI	5.70487	6.07513	6.14994	4.84462	5.84249	4.67987	-1.8079	0.092694
---	3.88783	5.39594	3.98753	4.38193	2.13437	4.19206	-1.8079	0.381166
---	7.54803	7.68533	7.28656	6.70053	6.64863	6.60904	-1.80739	0.00205625
FAM13A	7.98712	7.82991	8.08871	7.0695	7.05127	7.22547	-1.80646	0.000796973
---	5.8905	6.24691	5.33509	4.6233	5.84209	4.44907	-1.80585	0.171331
---	2.78692	1.526	2.98936	2.01527	1.32773	1.40326	-1.80501	0.1681
---	6.88543	7.30787	7.10125	5.67405	6.47376	6.59166	-1.80462	0.0529176
JAG1	8.09345	7.77976	8.22859	7.87696	6.86063	6.81063	-1.80399	0.0840154
---	4.63138	4.45251	5.08269	2.68385	5.04301	3.88689	-1.80368	0.294757
B4GALNT3	5.50566	5.42069	6.10809	4.89678	4.76291	4.82233	-1.80351	0.0179819
---	5.5167	5.89243	5.87695	5.41157	3.1233	6.19916	-1.80336	0.412372
---	4.80553	4.99441	4.0655	2.6513	3.82995	4.83252	-1.80319	0.285875
---	5.72008	5.0781	5.33604	4.29673	4.85238	4.43347	-1.80318	0.0273777
---	5.29634	5.83364	6.11045	3.93339	5.94708	4.80883	-1.80297	0.248433
---	6.07026	6.0044	5.94042	5.22372	4.85116	5.39062	-1.80232	0.00656856
---	4.91836	6.06995	5.56229	4.73503	4.43486	4.83114	-1.80232	0.0742654
GPC2	4.47023	4.17169	4.66772	4.09614	2.98598	3.67917	-1.80181	0.0746196
SERPINB6B	6.12263	6.23238	6.17605	5.70828	4.84024	5.43991	-1.79944	0.030553
---	4.36654	5.29739	5.14447	4.54389	4.16038	3.56204	-1.79921	0.105053
---	4.37427	4.36693	4.54798	3.51839	3.31865	3.91267	-1.79812	0.0100788
---	4.48793	5.37706	5.41534	5.37619	3.8885	3.47832	-1.79723	0.26389
---	6.93058	6.11988	4.82733	5.4852	5.12242	4.73393	-1.79678	0.26308
FAM129A	8.21366	7.43419	7.42819	6.86491	6.60769	7.06747	-1.79666	0.0446963
KRT17	9.35154	8.2348	8.32932	7.64686	8.26207	7.47093	-1.79659	0.121089
---	3.42033	4.29965	5.68373	4.93745	2.80373	3.12683	-1.79655	0.417276
MUP1	2.77453	3.96638	3.31457	2.21006	2.91498	2.39628	-1.79591	0.104717
---	5.98096	4.66985	5.22165	3.81149	4.39192	5.13535	-1.79573	0.192635
DCPP2	3.8393	4.15062	4.90221	2.92228	4.06579	3.37081	-1.79554	0.1393
---	4.42491	4.06099	4.8082	3.7619	3.735	3.2645	-1.79531	0.0350914
---	8.18054	8.77206	8.43273	7.81587	7.35885	7.67861	-1.79502	0.0180791
TNS1	7.34533	6.7111	7.13079	5.80737	6.39203	6.4576	-1.79428	0.0387267
---	4.6215	5.23939	5.25295	4.55289	3.59269	4.44033	-1.79333	0.083712
---	2.84483	3.9469	4.16778	3.26917	2.65603	2.50663	-1.79323	0.148148
---	4.3399	3.82501	2.83971	2.90787	2.85192	2.71734	-1.79315	0.130434
CCBE1	6.6663	5.55177	6.36475	4.82508	5.7438	5.48732	-1.79279	0.122331
MUP2	6.54941	5.96563	5.98574	4.34757	5.98936	5.63851	-1.79227	0.190455
WNK2	7.36972	7.19048	7.84888	6.40279	6.29878	7.18241	-1.79216	0.0691411
---	6.55033	6.15164	6.26698	6.35085	4.83452	5.26134	-1.79098	0.146005
---	5.22894	5.69997	5.3286	3.98226	5.49479	4.25956	-1.79042	0.159193
---	6.65505	6.9519	7.18225	6.7901	6.186	5.29511	-1.78922	0.142267
---	5.01765	5.60996	5.5588	3.35342	5.35793	4.95717	-1.78918	0.260591
MIR145	7.1899	7.23775	8.13588	6.54856	7.01857	6.48309	-1.78729	0.075345
---	3.86225	4.62595	5.37509	3.69487	4.59376	3.06192	-1.78705	0.250047
LMO2	7.51842	7.47823	7.57425	6.45316	7.10982	6.49709	-1.78626	0.0173169
FMO2	6.88296	6.83804	6.60548	7.32065	6.07144	4.42805	-1.78441	0.377257
---	4.77392	4.5859	4.65733	3.11937	3.91873	4.47693	-1.78267	0.104014
SLC16A9	5.38362	5.65751	5.61263	4.43674	5.04691	4.66899	-1.78226	0.0133478
ATP13A4	6.4116	6.6694	6.97241	6.08204	5.8246	5.64569	-1.78224	0.0154325
FAT2	6.35437	6.62576	5.99197	5.48616	5.65572	5.32958	-1.78206	0.0156066
---	4.99987	5.62842	5.36628	4.63622	4.63691	4.2244	-1.78058	0.0218372
---	6.49216	6.55155	5.75839	5.83552	4.21429	6.25667	-1.77999	0.283942
---	4.85118	5.51651	5.66853	3.90997	5.43593	4.19796	-1.77865	0.192825
---	4.73587	5.27432	3.82514	2.01633	4.51225	4.8197	-1.77647	0.446624
---	4.10543	4.97871	2.94008	3.71042	2.25855	3.56931	-1.77602	0.331154
---	5.81376	5.42868	5.86209	4.50651	5.43836	4.67448	-1.77571	0.0596553
---	4.22026	3.66941	3.26776	2.04392	2.8442	3.78991	-1.77334	0.224121
PLEKHA7	7.83692	6.59261	7.28003	6.49831	6.34144	6.39081	-1.77317	0.0850213
ARHGEF10	6.89795	6.6213	6.23867	5.44721	6.01911	5.81437	-1.77244	0.0313524
---	7.73458	7.22689	7.44027	6.92644	7.42959	5.57125	-1.77131	0.224169
NTF3	3.42441	3.9581	3.38213	2.99636	2.83877	2.4591	-1.76965	0.0280943
---	4.16301	3.99479	4.70761	3.60807	3.72358	3.06386	-1.76945	0.0497757
---	7.91627	7.74834	7.91595	7.17165	6.76651	7.17397	-1.76885	0.00494266
NTRK2	7.22443	6.3812	6.91119	6.46604	5.90309	5.67963	-1.7687	0.0725381
ISLR	5.67292	6.52644	5.7194	5.25127	5.25189	4.95032	-1.76756	0.0493997
SLC34A2	7.48138	7.6173	8.41861	6.74924	7.48123	6.82483	-1.76622	0.0929525
---	5.01645	5.60612	4.43337	4.58718	3.72996	4.27847	-1.76554	0.1234
---	5.27696	4.43264	4.98334	3.30482	4.28324	4.64696	-1.76456	0.156936
---	5.53672	6.26887	5.76675	4.29784	6.15376	4.66675	-1.76295	0.249075
---	7.03518	7.52885	7.3818	6.24434	6.47236	6.78188	-1.76021	0.0188303
DCPP1	4.9454	5.51235	6.12222	5.03853	5.29063	3.80737	-1.75866	0.226543
---	4.50649	3.15589	4.24082	3.27552	3.0405	3.14432	-1.75843	0.123669
---	5.87026	6.06728	5.37065	5.01679	4.49185	5.35863	-1.75764	0.0672744
---	5.89822	5.91257	6.48851	5.39997	4.77785	5.68097	-1.75748	0.0693881
---	5.70758	5.80778	5.42694	4.25534	4.92846	5.31838	-1.75731	0.0697486
---	5.11079	4.31858	5.20412	5.46475	4.69672	2.03301	-1.75686	0.492369
---	6.25007	6.53466	6.22701	6.17077	4.42519	5.98546	-1.75334	0.223129
---	6.7263	7.14217	7.95496	5.72808	6.80582	6.86426	-1.75129	0.192485
---	5.68192	6.27258	4.34334	4.60127	4.66149	4.61476	-1.7493	0.230551
---	4.49645	4.43209	4.41159	4.50724	3.09401	3.31966	-1.74885	0.140152
---	6.20308	6.49369	6.1565	5.92485	6.32105	4.18893	-1.74853	0.290985
ADAMTS18	4.77543	5.7069	5.45305	4.43686	4.94266	4.13851	-1.7481	0.091147
MSRB3	8.60337	8.39499	8.74695	7.51736	7.99248	7.81929	-1.74763	0.00950069
---	6.29605	5.70551	5.96492	5.08885	5.58891	4.87394	-1.74706	0.0416471
---	5.09076	5.40644	5.31366	3.49344	5.10905	4.79431	-1.74677	0.185101
MUP7	4.91568	5.66335	5.46542	3.97816	5.38222	4.27432	-1.74503	0.171146
DACT3	5.20687	4.75019	4.86562	4.08546	3.99685	4.33073	-1.74499	0.00906604
---	6.4515	6.24172	6.96819	6.20736	5.99877	5.04676	-1.74453	0.12675
---	5.79492	6.33831	5.71182	4.16238	5.99936	5.2763	-1.74393	0.231493
---	5.85263	6.27179	6.21087	5.21906	4.99744	5.71178	-1.74392	0.0319431
TET1	7.52407	7.67688	8.22228	7.02295	6.90116	7.09335	-1.74342	0.0216168
---	7.16758	7.26691	7.72155	6.56318	6.61001	6.57765	-1.7432	0.00940592
---	5.15626	4.7892	5.98374	5.19665	4.41208	3.91531	-1.74317	0.193642
ADAMTS3	7.26955	7.83859	7.05554	7.38356	5.464	6.91115	-1.7431	0.267554
C130026I21RIK	8.92181	8.12537	8.93346	7.3312	8.38759	7.85754	-1.74284	0.119365
KCNH1	7.72985	7.60216	6.74232	6.531	6.60206	6.53738	-1.74267	0.0615113
---	4.39821	5.46009	4.58911	4.79716	4.73116	2.51712	-1.7419	0.382802
1810010D01RIK	7.10855	6.35895	5.55149	5.44094	4.89048	6.28614	-1.74168	0.256824
---	6.60667	6.65309	6.36785	6.11738	5.14122	5.971	-1.7403	0.0649862
---	3.66036	1.73368	1.63406	1.33689	1.57623	1.71794	-1.73991	0.298182
SORBS1	7.02231	6.75262	6.88483	6.11705	5.94059	6.20712	-1.7391	0.00194054
---	4.75207	5.09524	5.36007	4.01924	4.74884	4.04589	-1.73846	0.0547263
SCRN1	5.43185	6.11483	5.98487	4.59935	5.06464	5.47448	-1.73832	0.0719723
---	2.70121	3.71911	1.59146	1.00021	2.77604	1.84341	-1.73793	0.375481
---	6.66286	7.03572	6.77918	5.47594	5.62461	6.98528	-1.73786	0.180936
FOXI3	5.32637	5.99995	7.10591	5.23022	5.37062	5.44083	-1.73731	0.201873
---	5.71597	6.91449	6.58548	5.67376	5.37622	5.77968	-1.73559	0.102738
FAM83B	8.06987	8.13685	8.13508	7.1642	7.31404	7.47735	-1.73557	0.00102908
---	5.35314	5.55953	5.38144	4.39021	5.45594	4.06312	-1.73501	0.135054
---	4.47913	5.1923	5.51457	5.20693	4.49669	3.09773	-1.73494	0.314101
MUP2	4.58323	5.24946	5.18206	3.54813	4.96327	4.12231	-1.73349	0.161132
ADAM23	4.19388	5.93298	5.21692	4.21415	4.03093	4.71931	-1.73283	0.219288
---	6.50514	6.39268	5.65437	5.52938	5.56365	5.08036	-1.73259	0.0621986
---	4.97931	5.8506	5.72039	5.11307	4.39746	4.66126	-1.73247	0.0815782
PPP1R3B	5.96863	4.17587	5.39379	4.53845	4.10424	4.52036	-1.73116	0.221477
FMO1	5.74032	6.68795	5.98315	6.38316	4.99114	4.66202	-1.73111	0.256905
TTC28	7.11726	7.10391	7.34476	6.39446	6.10783	6.69112	-1.73009	0.0130534
---	4.97967	5.62215	4.61267	4.59672	4.94095	3.30516	-1.72973	0.243705
---	4.94238	5.2992	5.60421	4.43887	4.41002	4.6258	-1.72951	0.0175976
---	6.41018	4.97502	6.43224	4.47996	5.79009	5.17743	-1.72906	0.266921
SERPINB8	7.02828	6.84518	6.74482	5.87342	6.17479	6.20254	-1.72809	0.00417141
---	3.01691	4.65613	3.76739	3.19418	2.69919	3.17976	-1.728	0.190298
---	4.38359	4.56685	4.3875	2.9396	3.99728	4.03561	-1.72726	0.0963321
---	6.11387	5.77165	5.07707	6.47177	4.41883	3.70721	-1.72699	0.422527
---	5.85182	6.57047	6.37134	4.71463	5.65267	6.06156	-1.72699	0.156546
HHATL	3.35848	3.84545	3.85923	3.04489	3.22644	2.43023	-1.72572	0.0542291
2610203C20RIK	6.95784	7.14492	7.11249	6.60987	5.77152	6.47235	-1.72568	0.0415498
4632434I11RIK	6.68553	7.81015	7.23533	6.63995	6.66736	6.06244	-1.72559	0.106998
LCE3B	3.98922	3.56715	3.6306	2.83447	2.99954	2.99299	-1.72507	0.00519758
MGMT	5.78217	6.91134	6.65093	5.57061	5.59972	5.8151	-1.72469	0.0879492
ACNAT1	4.8925	5.58431	5.76168	4.95516	5.65538	3.26976	-1.72436	0.357164
---	3.73722	3.37699	5.19966	4.05871	3.51416	2.38394	-1.72391	0.350639
A530040E14RIK	6.63676	6.27357	6.86566	5.04957	6.73745	5.63528	-1.72257	0.208649
A530040E14RIK	6.63676	6.27357	6.86566	5.04957	6.73745	5.63528	-1.72257	0.208649
EPHB1	4.64653	5.03815	4.632	4.0758	4.0674	3.82214	-1.72164	0.00751461
---	3.61421	4.78823	4.66725	3.89887	3.89607	2.92575	-1.7207	0.18805
HMCN1	3.89607	4.93222	4.57474	3.27779	3.49259	4.28847	-1.71879	0.144924
TTC28	6.06312	6.22114	6.68815	5.47368	5.28027	5.87547	-1.71832	0.0383453
---	2.70859	2.72191	4.30282	1.85859	3.11786	2.4156	-1.71763	0.291285
1190002N15RIK	5.84265	5.80785	5.5865	5.07951	4.82941	4.98777	-1.71725	0.00198197
---	3.31307	4.7283	3.69334	3.19585	2.04621	4.15396	-1.71661	0.352514
BC067074	4.42128	4.8327	4.48888	3.7528	3.78715	3.86731	-1.71538	0.00411321
MAF	6.16174	6.9268	6.41205	5.70836	5.40419	6.05366	-1.7149	0.0567044
FAM64A	6.13096	6.75292	6.64745	5.20615	6.76827	5.2251	-1.71388	0.231943
---	5.75116	5.44738	4.86742	3.56519	5.25712	4.91265	-1.71356	0.249804
---	4.92504	5.04908	4.80424	4.7936	4.11978	3.5341	-1.71352	0.104121
FAS	6.38101	6.47633	6.85476	5.84376	5.68817	5.84986	-1.71329	0.00726892
---	5.90552	6.05637	6.37416	5.46475	5.84419	4.69864	-1.71256	0.100032
---	4.76636	4.84693	4.1916	4.96873	3.07437	3.43343	-1.71252	0.276512
---	5.30877	4.90921	4.97308	4.14242	4.69672	4.0241	-1.7123	0.0325088
SCRG1	6.38969	6.8272	7.05903	5.61433	5.82827	6.50609	-1.71208	0.0801692
9430025M13RIK	6.7883	6.34592	7.13287	6.05464	6.14152	5.74402	-1.71195	0.0395757
ANKRD29	4.77156	5.07375	5.15987	4.29467	4.27039	4.11522	-1.71116	0.00402797
GALNTL1	4.90729	4.49169	4.71974	3.71247	3.72901	4.3543	-1.71038	0.0333399
4930444G20RIK	5.09257	5.01023	4.66028	4.43017	3.98921	4.02369	-1.70922	0.0162972
---	4.992	4.86265	4.7218	3.87798	4.84181	3.53995	-1.70791	0.12416
---	6.60886	6.56276	6.40725	5.62153	6.34978	5.2915	-1.70766	0.0724661
---	4.66697	5.51002	4.54392	4.39736	4.53343	3.4749	-1.70732	0.161684
---	3.90413	3.57328	4.33045	2.9734	3.47334	3.04673	-1.707	0.0455315
---	5.29677	5.93508	5.80122	3.79622	5.88449	5.03946	-1.70641	0.292687
---	2.18612	2.83987	2.44409	1.84796	2.22153	1.09721	-1.70267	0.114367
---	7.49496	7.68754	7.81381	6.55407	7.3094	6.82985	-1.70251	0.0326765
---	5.1006	5.92718	5.0059	4.58377	3.70761	5.44348	-1.70088	0.257143
KLK1B7-PS	4.66227	3.13436	3.76091	3.40588	2.91819	2.93563	-1.70048	0.179475
---	2.76208	4.42403	2.99944	2.75095	2.58471	2.55225	-1.70041	0.216654
TMSB15L	4.31184	4.3132	4.33183	3.4901	3.07803	4.0913	-1.70032	0.059897
---	4.84601	5.40691	5.75995	3.83345	4.54684	5.33845	-1.69903	0.207876
---	6.19746	5.70642	6.04096	5.42625	4.87648	5.3491	-1.69859	0.0272501
---	5.2653	4.1851	4.64149	2.59621	4.14999	5.05365	-1.69821	0.384407
---	4.80922	5.15994	4.83024	4.40318	4.21978	3.88443	-1.69819	0.0157508
---	3.04346	3.32841	2.98203	3.23837	1.83682	1.98993	-1.69693	0.170004
---	5.95352	5.72012	6.37315	5.18863	5.52506	5.04476	-1.69676	0.0328435
---	5.7863	5.60271	5.0862	5.726	4.32662	4.1358	-1.69615	0.233299
---	4.93525	6.03746	5.11098	4.905	4.56015	4.33396	-1.69528	0.115641
---	3.44272	4.56264	4.08796	2.20909	4.55274	3.04727	-1.69514	0.372296
---	4.38229	4.41685	3.44384	4.06042	2.92983	2.96863	-1.69509	0.194307
MUP11	4.49761	5.1337	5.06042	3.49523	4.88784	4.02806	-1.69372	0.168417
---	4.57453	3.91159	4.52157	4.08179	3.81707	2.82849	-1.69362	0.156721
FHL5	4.56168	5.37795	4.68105	4.54868	4.07943	3.71745	-1.69158	0.0963343
---	4.88509	5.95928	5.49707	5.14054	4.91102	4.01483	-1.69156	0.177068
---	5.1433	5.60177	5.37014	4.91833	4.42037	4.50183	-1.69141	0.0202784
AI646023	6.68618	6.4119	7.13225	5.73719	6.05307	6.16581	-1.69124	0.0368745
GRIK4	3.80956	3.4386	3.52837	2.94825	2.51233	3.04185	-1.69119	0.0185665
---	5.63135	6.19837	5.73163	4.39292	5.29917	5.59545	-1.69107	0.132236
---	6.0257	6.43671	5.98304	4.77433	5.92228	5.47788	-1.68996	0.106166
---	6.20933	5.79433	6.02323	6.38311	4.82293	4.55201	-1.68913	0.264373
---	5.02006	5.3452	4.8339	4.47683	3.50392	4.94971	-1.68907	0.168938
FBLN1	6.10177	6.42171	5.93022	4.9877	5.85543	5.34333	-1.6885	0.0597345
---	6.56233	6.39365	6.76117	5.28342	5.71057	6.45596	-1.68849	0.102854
---	5.40372	3.89213	5.05859	3.30724	4.11523	4.66603	-1.688	0.279285
---	6.88366	6.45599	6.93792	6.06764	6.8632	5.08178	-1.68761	0.232679
---	4.64955	4.29703	3.65611	4.15391	3.02635	3.15831	-1.68729	0.175907
ABPB	11.5146	10.7582	11.1244	9.73681	10.6076	10.7889	-1.68718	0.126065
---	7.0763	6.88387	6.96307	6.25081	5.87759	6.53286	-1.68646	0.0189131
LTBP4	6.57313	6.12655	6.00103	5.61599	5.57395	5.25207	-1.68517	0.0224346
---	5.97168	6.56805	6.78635	6.53925	4.79474	5.73487	-1.6846	0.250115
KLK1	5.52948	4.81921	5.32339	4.07603	4.73831	4.60072	-1.68452	0.061512
---	3.5125	2.63824	2.45922	1.7918	2.09355	2.46888	-1.68402	0.118818
---	2.55052	3.845	2.66929	2.05392	2.23826	2.51712	-1.68394	0.158623
ACSF2	6.72243	6.75263	7.75188	6.56581	5.82435	6.58249	-1.68346	0.14853
---	4.36583	3.16758	2.95087	2.41434	2.80033	3.01787	-1.68247	0.188533
---	6.48648	6.67824	6.26712	5.51355	6.7602	4.90727	-1.68211	0.250105
CPSF4L	5.88119	5.36885	7.00829	5.3136	5.57243	5.1242	-1.68106	0.209308
---	3.05174	4.37701	3.32667	2.3715	3.6433	2.49286	-1.68092	0.26045
---	7.56221	7.98506	7.67637	6.3677	7.4379	7.17048	-1.68084	0.0959693
---	5.05228	4.96874	4.9921	4.0206	4.66773	4.07754	-1.68073	0.0228582
---	5.745	4.75237	5.41333	4.04949	4.54391	5.07062	-1.6805	0.145303
KLK1B26	5.72346	5.11811	5.57904	4.32398	5.00913	4.8419	-1.68009	0.0531069
D16ERTD472E	6.56877	6.99499	6.67585	5.95618	6.16035	5.87801	-1.67988	0.0081329
---	5.57515	4.30766	4.9362	4.44515	3.96687	4.16494	-1.67871	0.128772
---	3.18582	4.43933	4.9586	4.2994	2.69901	3.34667	-1.6774	0.347736
---	7.14889	7.69954	7.4907	7.05554	6.54787	6.50371	-1.67482	0.035751
ESRRG	7.54688	6.65271	6.87659	5.75361	6.51984	6.57176	-1.67441	0.119808
---	7.76159	7.84239	7.55368	6.22412	7.32985	7.37292	-1.67434	0.126099
---	7.222	7.20611	6.96135	6.75829	6.01851	6.38397	-1.67353	0.0318143
---	5.69606	4.96637	4.72785	4.57912	4.96682	3.61664	-1.67315	0.208631
---	3.6745	5.18643	4.87978	2.94994	4.79228	3.77178	-1.67277	0.351753
IDO1	8.29139	7.20417	4.5473	5.19325	5.18388	7.4391	-1.67273	0.609526
---	7.01831	7.31207	6.7832	7.42472	5.72935	5.73454	-1.67209	0.273389
---	3.00373	3.08791	3.88687	1.84979	3.27409	2.62988	-1.67201	0.211252
BTN2A2	4.43945	4.74793	5.44339	3.9241	4.21503	4.26717	-1.6719	0.0784999
---	5.00231	6.18146	6.1874	4.14292	6.33126	4.67256	-1.67189	0.388958
---	5.06254	5.87824	5.33753	4.49163	5.28121	4.28168	-1.67164	0.128161
---	2.04621	5.03918	3.33107	4.01985	1.65602	2.51712	-1.67152	0.540312
---	8.25391	7.91502	7.78089	7.02949	7.64359	7.0539	-1.67127	0.0390836
---	5.06208	5.06057	4.81869	3.23287	4.26642	5.21961	-1.67111	0.270158
MREG	4.95669	5.55722	5.29698	4.04356	4.77083	4.77544	-1.67058	0.0684716
---	4.59771	4.93205	4.95285	4.21545	3.66365	4.38359	-1.67015	0.0396322
---	2.15158	3.45666	2.06776	2.04392	1.48531	1.92715	-1.67003	0.198639
---	5.03949	5.40984	4.66819	5.20553	3.78205	3.91078	-1.66985	0.214944
---	4.14652	5.11384	4.60378	4.79381	2.09842	4.75292	-1.66979	0.472922
---	4.58531	4.87948	4.57887	3.81684	3.58754	4.42237	-1.66898	0.0510046
---	3.31068	2.39058	3.60154	3.22854	1.84635	2.01169	-1.66872	0.263575
---	7.03527	7.51227	7.25048	7.19655	5.57815	6.80714	-1.6687	0.218699
---	5.03249	4.68985	4.76151	3.11707	3.94226	5.20842	-1.66867	0.297352
---	4.44837	4.12725	3.28374	3.03612	3.87132	2.73659	-1.66838	0.203035
PPP1R9A	7.02406	7.09554	7.72916	6.50158	6.69445	6.43801	-1.66814	0.035684
ARHGAP42	9.41568	9.06957	9.58145	8.62478	8.35545	8.87359	-1.66743	0.0255266
---	3.828	3.68698	4.32661	3.91401	2.8009	2.91413	-1.6673	0.141518
ADORA2B	5.10184	5.62726	5.49432	4.69996	4.53105	4.78059	-1.66702	0.0132983
CYP2A22	2.25496	2.64835	2.14796	1.3277	2.03019	1.48198	-1.66686	0.0480807
DNAJC12	6.54257	6.52036	6.09181	5.05546	6.075	5.82053	-1.66391	0.0966089
PTPN14	7.95259	8.01324	8.03544	7.24712	7.03183	7.51862	-1.66389	0.00680568
---	6.07535	6.7614	6.62386	5.71534	6.52425	5.01832	-1.66352	0.203074
SNTG2	4.71454	4.77504	4.56309	4.3005	4.06437	3.48527	-1.66345	0.042652
TRAF5	6.21677	6.45203	6.39243	5.66315	5.49804	5.6985	-1.66307	0.0014423
---	3.59504	3.71595	4.28977	2.32573	2.7717	4.30189	-1.66303	0.312577
MUP19	4.60553	5.12884	5.02177	3.52828	4.85379	4.17383	-1.66257	0.15165
ZFP608	6.95681	7.49389	7.96186	6.77992	6.61656	6.81658	-1.66228	0.0689279
---	6.09615	6.26851	6.11193	5.43483	5.08908	5.75329	-1.66224	0.0213098
ME3	4.59184	4.50274	4.34957	3.41185	3.89644	3.94417	-1.65928	0.0165849
---	4.73351	4.96894	4.18129	3.15389	3.97961	4.55861	-1.65926	0.194843
---	4.08625	4.80034	2.71324	2.27832	3.66285	3.46896	-1.65852	0.385524
---	4.70962	5.40528	5.79132	6.41348	2.04	5.26315	-1.65848	0.61661
---	4.79484	3.74916	4.35947	3.46341	3.7422	3.50907	-1.65818	0.0816843
STOX1	4.78503	3.54582	4.80029	3.51021	3.52747	3.90512	-1.658	0.168986
---	5.5072	6.17659	6.30751	5.50916	4.98134	5.3142	-1.65734	0.0669504
---	2.88683	4.69558	5.18377	2.71866	3.76712	4.09468	-1.657	0.42062
NET1	7.73105	7.93235	8.22607	7.11453	7.49705	7.09238	-1.65692	0.0200959
---	2.20687	2.12379	4.63123	2.03071	2.81977	1.92599	-1.65689	0.449211
ADAMTS3	6.3939	7.01439	6.42998	6.87189	4.91046	5.87091	-1.65672	0.292184
---	6.02977	5.82406	5.54732	5.44465	5.00603	4.767	-1.65615	0.0399931
---	4.53996	3.04673	5.97168	1.72267	3.48522	6.16754	-1.65594	0.661935
GM10850	4.07839	3.71036	4.52476	3.83075	3.45285	2.84903	-1.65515	0.121165
OLFR111	6.47312	6.64248	7.23455	6.26466	5.29684	6.608	-1.65506	0.185675
---	3.77289	2.22249	4.15306	2.88406	2.43567	2.65059	-1.65409	0.29597
SNCG	6.30367	5.80446	6.38691	5.47147	5.41187	5.43471	-1.65366	0.0165121
---	4.86689	5.14546	3.09108	4.33649	3.33304	3.25758	-1.6534	0.377398
APOL10B	4.89466	4.1361	4.31281	3.72399	3.44535	3.99847	-1.65319	0.060255
---	3.94298	4.32385	4.84511	3.61732	4.24541	3.07415	-1.65292	0.165256
---	5.7508	5.95052	5.75516	5.46571	4.624	5.19247	-1.65264	0.0475631
CXXC4	5.52083	5.65677	5.61701	5.26654	4.51625	4.84134	-1.65118	0.0306584
KDELC2	6.06216	6.19844	6.33531	5.36171	5.38357	5.68023	-1.65115	0.00503517
3200002M19RIK	8.68851	8.48522	8.52538	7.94583	7.53726	8.04642	-1.65084	0.0125055
EFCAB3	4.904	4.54235	4.27661	3.79061	3.94157	3.82338	-1.64999	0.018256
TMEM45A	5.16225	5.20749	4.92495	3.87476	4.51479	4.73968	-1.64926	0.0576314
---	6.35949	6.07677	6.829	5.09028	5.90836	6.10325	-1.64846	0.130609
---	4.79304	5.24197	4.14238	3.5372	4.4919	3.98619	-1.64798	0.162716
---	5.39771	5.90174	5.19653	4.50399	4.82024	5.01151	-1.64727	0.048551
---	4.52696	4.88292	4.73683	3.17788	4.92199	3.88686	-1.64717	0.236026
TTC7B	6.81879	7.03959	6.7891	6.06991	6.41272	6.00502	-1.64712	0.00847616
3110082D06RIK	4.59772	4.91585	4.04824	3.51037	3.97474	3.91759	-1.64685	0.0696863
---	4.78612	5.73896	4.73238	4.15032	4.29918	4.65195	-1.64567	0.116004
PLTP	7.59803	7.93516	7.36313	7.16558	6.46936	7.10581	-1.6455	0.0609284
---	4.19859	3.96555	5.36856	3.22274	4.2233	3.93116	-1.64547	0.243699
---	4.10543	3.51731	4.10887	4.61145	2.89885	2.06611	-1.64536	0.406209
---	5.47228	5.91972	6.08158	5.74965	4.58672	4.98274	-1.64508	0.137035
KLK1B21	5.4727	4.84558	5.42287	4.08911	4.87769	4.62378	-1.6436	0.0800951
SULF1	5.91527	5.24043	5.65231	4.99039	4.66585	5.00208	-1.64327	0.0334654
CTSJ	4.99112	2.35954	2.10174	2.09601	2.29956	2.90729	-1.64321	0.49472
NSG1	4.33683	4.70747	4.16137	3.7746	3.58882	3.69351	-1.6429	0.0134733
---	3.60861	4.14941	3.58044	3.43572	2.49771	3.25686	-1.64268	0.104378
---	3.48947	3.8683	3.50678	2.99789	2.76572	2.95325	-1.6425	0.00736741
---	6.12575	6.24403	6.57133	6.06061	6.08874	4.64492	-1.64218	0.221738
RABEP1	8.18318	7.95381	8.24499	7.42807	7.1276	7.67974	-1.64208	0.0172466
---	7.08302	7.51767	7.06741	5.6148	6.64031	7.26677	-1.64195	0.22847
ABPA	10.1585	9.44586	9.96472	7.13785	9.90365	10.3826	-1.64148	0.527072
---	6.56488	7.23798	6.7096	6.50661	5.7205	6.14042	-1.64146	0.079447
---	5.69198	5.42943	5.71488	5.0721	5.18025	4.44052	-1.64088	0.0450673
---	6.58328	7.22806	7.12154	6.62238	6.05273	6.11621	-1.64018	0.0567041
SYDE2	6.18176	6.24605	6.63445	5.84701	5.88278	5.19223	-1.63968	0.0547005
TSPAN6	8.09226	8.64782	8.5293	7.33346	7.98576	7.81111	-1.63923	0.0506429
IL12A	3.5679	4.31642	4.34453	3.41386	3.26261	3.41943	-1.63692	0.0518902
---	6.0111	5.88939	5.60077	5.76682	4.77585	4.82572	-1.63689	0.10802
CLDN10	6.11093	6.25835	5.35413	5.37418	5.18791	5.02942	-1.63652	0.0751309
PLEK2	6.972	7.5819	7.25049	6.11948	6.97133	6.58248	-1.63622	0.0788725
TNS1	6.64169	6.18648	6.39816	5.48421	5.59851	6.013	-1.63604	0.0267588
---	4.89736	5.88766	5.46716	5.25084	4.72938	4.1436	-1.63519	0.174058
---	8.37724	8.38498	8.45123	7.94544	7.3059	7.83404	-1.63508	0.0233552
BC027344	4.99161	4.7157	4.74909	3.7469	4.46885	4.11365	-1.63467	0.03486
---	5.55727	6.0023	6.15382	5.48714	5.43991	4.66036	-1.63428	0.0928184
---	3.70532	3.39979	3.98126	3.24143	3.2066	2.51241	-1.63427	0.0714499
---	4.53762	4.95676	4.91833	3.54003	3.42048	5.32733	-1.63386	0.324478
A330050B17RIK	4.06165	3.77326	4.451	3.23821	3.46516	3.45867	-1.63349	0.0280355
LRRN1	3.77657	3.57578	4.65826	2.97852	3.02248	3.88802	-1.63263	0.187377
FAM26E	5.12512	5.07282	5.17736	4.64592	4.42006	4.19023	-1.63168	0.00636766
HOMER2	7.80393	7.64321	7.77194	6.9252	6.86024	7.31486	-1.63158	0.00929659
---	6.80244	7.24606	7.09887	6.2195	6.24047	6.56873	-1.63153	0.0149662
---	4.61685	4.37315	4.23818	4.40637	4.04	2.66499	-1.63083	0.262511
CACNA1C	6.08407	6.21234	5.97581	5.05552	5.55603	5.54387	-1.63082	0.0167636
CD1D1	7.11679	7.30354	7.1357	6.16183	6.54564	6.73216	-1.63067	0.0166542
---	4.3799	4.97016	5.3794	4.79803	3.20683	4.60885	-1.63043	0.290616
SPEER4D	3.17857	3.28379	4.21568	2.80068	2.69982	3.06189	-1.63039	0.111748
---	2.51712	4.7283	4.82687	4.01985	2.51712	3.42014	-1.63021	0.46382
---	4.61369	5.44358	4.87411	3.87006	3.78273	5.16493	-1.62964	0.239025
---	4.66369	4.71506	4.60939	5.29276	3.47649	3.10731	-1.62886	0.356636
---	3.13103	1.76216	3.54341	2.3742	1.86551	2.08579	-1.62867	0.275907
---	4.81229	5.79457	3.24492	3.73095	3.69302	4.31741	-1.62841	0.412323
---	4.39226	4.17591	5.50008	2.662	4.45611	4.84059	-1.62809	0.421934
---	4.5334	3.59854	5.07322	3.43137	4.89773	2.76712	-1.62786	0.408851
PHGDH	5.99158	6.17646	6.48572	5.26842	6.53813	4.74052	-1.62701	0.272676
---	4.2906	3.96934	4.47931	3.65854	4.35726	2.61721	-1.62685	0.253625
PDGFA	8.3598	8.07188	7.92565	7.3465	7.21802	7.68796	-1.62632	0.0208084
SHANK2	9.34325	9.01329	9.41285	8.77142	8.29804	8.59544	-1.62619	0.0192801
MUP2	4.41789	4.99985	4.87594	3.42293	4.75821	4.00931	-1.62572	0.174384
---	3.01999	3.61117	3.32254	2.47391	3.12996	2.24739	-1.62542	0.0900638
SLC26A7	6.13957	6.13133	5.77492	4.80147	5.84727	5.29489	-1.62533	0.0973819
---	4.4439	3.76397	2.69468	1.42989	3.48522	3.8858	-1.62511	0.486741
---	4.97319	4.52149	4.6568	4.00448	4.31579	3.7305	-1.62477	0.0314564
GPR126	8.78939	8.84775	9.0309	8.11783	7.99818	8.45138	-1.62475	0.0104145
APOE	11.3775	11.3258	11.3661	10.6233	10.384	10.9634	-1.62404	0.0143277
---	5.71969	6.50314	5.54759	4.97038	5.75607	4.9458	-1.62382	0.152583
GRIP1	5.78086	6.41394	6.2823	4.99754	5.50401	5.87788	-1.62363	0.0940636
---	3.73224	5.38106	3.73486	5.13591	2.79155	2.8231	-1.6236	0.502926
---	2.4938	3.73959	1.32827	1.54382	1.90306	2.02027	-1.62245	0.381607
MMP2	7.22949	9.38268	8.85166	7.45093	7.73257	8.18725	-1.62191	0.36428
ABCB1B	5.00622	5.36221	5.12701	4.46449	4.33525	4.60351	-1.62157	0.00584326
---	5.96495	6.49838	5.95342	6.43831	5.69038	4.19638	-1.62138	0.365115
---	6.36903	6.54923	6.23862	5.88709	5.4748	5.70418	-1.62105	0.00956485
---	6.36903	6.54923	6.23862	5.88709	5.4748	5.70418	-1.62105	0.00956485
---	7.90342	7.64713	7.77009	7.20547	6.5329	7.49159	-1.62101	0.0765359
ARHGAP42	9.82484	9.4998	9.91361	9.21177	8.78378	9.15229	-1.62091	0.0192085
---	3.77093	4.70365	3.30173	4.33127	3.15483	2.19992	-1.62086	0.400529
---	6.46481	7.10461	6.88788	5.62325	6.87297	5.8713	-1.62067	0.177109
HMCN1	4.90147	5.84297	6.019	5.39928	4.48544	4.7893	-1.62054	0.187654
---	7.78406	8.78015	8.1351	7.69487	7.30293	7.61214	-1.62052	0.0916242
---	8.16936	8.27323	8.19374	7.46594	7.29502	7.7871	-1.62011	0.00920061
---	4.17379	3.17408	3.71735	3.24643	3.85273	1.87911	-1.61961	0.345648
CD209A	4.44461	5.48567	4.87006	4.37298	3.96436	4.37664	-1.61939	0.104067
RBBP8	7.87138	7.98015	7.63475	7.21243	7.18587	7.00206	-1.61923	0.00461931
GFPT2	7.12612	6.8619	6.34436	5.96414	5.97964	6.30288	-1.61915	0.0525001
NID1	7.12945	7.31333	7.13881	6.27053	6.32345	6.90224	-1.61903	0.0300804
AOX4	3.95642	4.58671	5.66082	3.81653	4.46773	3.83452	-1.61895	0.268729
---	5.13088	5.3946	5.1144	3.69487	5.0917	4.76861	-1.61877	0.18287
---	5.2384	5.0889	5.73702	5.30355	3.97158	4.70498	-1.61859	0.183182
---	7.95537	7.98727	8.05088	7.57369	7.30742	7.02819	-1.61859	0.0122242
---	4.80493	5.89614	5.30987	4.37339	4.40916	5.1479	-1.6172	0.161105
---	4.72622	4.79276	4.39876	2.87047	4.86053	4.1067	-1.61703	0.307041
---	3.75638	4.44384	5.50922	4.10892	4.86188	2.65937	-1.61674	0.447237
---	4.04374	4.74361	4.81761	3.20892	3.98529	4.33189	-1.61659	0.169104
TTC28	6.2602	6.37987	6.60879	5.76485	5.56647	5.83989	-1.61614	0.00610988
---	4.30307	4.25822	5.22937	3.75372	4.1595	3.8005	-1.61587	0.112544
CXCL15	6.14882	5.65293	3.37278	4.317	3.42925	5.35235	-1.6155	0.53455
DKK3	6.12143	6.07195	5.85563	5.18238	5.38859	5.40595	-1.61406	0.00314393
---	4.84126	5.27738	5.42568	4.7513	3.12831	5.59343	-1.61376	0.406157
---	5.97819	6.17734	6.34704	5.34919	6.17547	4.91125	-1.61204	0.148601
P2RY1	5.81424	6.31539	6.07676	5.4318	5.20595	5.50437	-1.61115	0.0156136
---	4.09578	6.23605	5.26895	4.55981	4.19388	4.78463	-1.61047	0.34475
---	6.22391	6.11965	6.59216	5.53177	5.60751	5.73696	-1.60936	0.0115168
LAMA2	4.98944	6.76865	5.29046	4.99587	4.81257	5.18124	-1.60914	0.287617
---	6.97744	7.13907	7.0733	6.11425	6.39284	6.62763	-1.60774	0.0116743
---	6.25925	6.11579	5.77185	5.58651	5.62709	4.87889	-1.60748	0.0725815
---	6.06428	6.06425	5.82887	4.98973	5.34122	5.57296	-1.60714	0.0215052
---	5.44376	5.03017	5.18138	4.48857	5.28021	3.83307	-1.60713	0.191085
---	3.14094	3.08859	1.9784	1.40612	2.21069	2.53949	-1.60645	0.248677
RNU12 // RNU12	7.53189	8.15894	7.73473	6.48804	8.25174	6.6361	-1.60573	0.314346
A530040E14RIK	6.56555	6.16069	6.89722	5.07239	6.85388	5.64801	-1.60554	0.294317
A530040E14RIK	6.56555	6.16069	6.89722	5.07239	6.85388	5.64801	-1.60554	0.294317
---	3.01011	3.98855	3.79893	2.73306	2.91929	3.09746	-1.60502	0.0980094
---	3.33697	4.26192	5.14611	3.10542	3.81412	3.77815	-1.60485	0.297957
---	5.58288	5.05254	5.02087	5.27514	3.94877	4.38523	-1.60479	0.188328
SCHIP1	6.93666	6.72818	6.88332	5.85191	6.20216	6.44784	-1.60446	0.0206611
---	5.85426	5.18857	5.44823	4.87352	4.33016	5.24206	-1.60411	0.106293
NUDT10	3.52107	2.73001	2.08625	1.48416	2.49104	2.31751	-1.60385	0.258922
---	5.05269	4.67627	5.38021	5.29024	3.27339	4.50196	-1.60347	0.334318
GALNTL4	7.84725	7.06748	6.7986	7.17705	6.09675	6.39651	-1.60326	0.204801
---	7.05646	7.30361	7.00081	5.68946	7.02538	6.60464	-1.60266	0.16837
RBP1	8.67454	9.5125	9.28455	8.66354	8.27851	8.4893	-1.60223	0.0679236
---	4.59853	4.76597	3.95766	4.41383	3.84113	3.02705	-1.60219	0.222885
---	5.79907	6.4021	5.23045	5.1067	5.5635	4.72355	-1.60135	0.178138
SLCO4A1	4.16412	4.34642	4.28999	3.51917	4.00226	3.24244	-1.6009	0.0410834
DUSP8	5.79575	5.53852	5.72322	4.95475	4.57541	5.49194	-1.60043	0.0702882
GPR155	6.59652	6.77623	6.92671	6.04708	5.87084	6.34813	-1.5997	0.0159545
PRKAR2B	7.11329	7.21962	7.52232	6.33169	6.9884	6.50414	-1.59881	0.0431257
SH3RF2	6.03135	5.46891	6.01211	4.98155	5.1035	5.39755	-1.59835	0.0380536
---	4.08878	4.92344	4.32687	3.3854	3.7512	4.17363	-1.59802	0.115128
---	6.18749	6.47696	6.51586	6.02702	5.428	5.69743	-1.59765	0.0285895
CHRDL2	7.80011	7.22444	7.95569	7.49786	6.03695	7.42211	-1.59597	0.267763
XLR	3.21532	3.02763	2.97189	2.284	2.46228	2.44706	-1.59531	0.00193801
ADAMTS3	7.72718	8.0357	7.65978	7.8365	6.30165	7.26419	-1.59487	0.219105
---	4.41067	5.86806	5.39457	3.80492	4.32796	5.52175	-1.59426	0.368904
---	7.47079	7.92873	7.37189	6.52029	6.89572	7.33691	-1.5942	0.0823683
IQGAP2	8.20358	7.93906	8.737	7.6751	7.75485	7.4316	-1.59405	0.0570805
---	5.62625	5.28359	5.13263	3.7999	4.88025	5.3479	-1.5927	0.235283
CCDC121	5.63326	4.96068	4.85762	4.13916	4.58809	4.71289	-1.59159	0.0885024
---	4.90962	4.85955	4.88556	4.09968	4.12066	4.42307	-1.59155	0.00313904
---	5.46784	5.40258	5.67802	5.17235	4.19317	5.17235	-1.59128	0.117475
---	5.77387	5.3677	5.95936	4.25659	5.93627	4.89804	-1.59108	0.26676
CXCL13	5.34061	6.28477	6.06033	5.27569	5.34099	5.05915	-1.59103	0.0872677
---	6.15654	7.10121	6.81542	5.47075	5.45232	7.14056	-1.59091	0.344664
SMR3A	3.57911	4.0844	4.49939	3.40449	3.34845	3.40106	-1.59067	0.0660014
CENPP	5.47449	5.90997	5.6446	4.68898	5.61761	4.71607	-1.58975	0.11295
---	9.30763	9.07247	9.07681	8.65949	8.40802	8.3842	-1.5893	0.00470536
---	5.86241	6.28416	6.33152	4.9948	5.33782	6.14125	-1.58895	0.146123
---	5.51376	5.20741	5.59572	5.35497	4.43888	4.51917	-1.58882	0.101929
---	7.38987	7.50627	7.38858	6.46661	6.86731	6.94843	-1.58827	0.0123003
---	2.3102	3.71285	4.04279	2.21528	3.00755	2.84101	-1.58813	0.316438
LYVE1	4.79973	6.02467	4.58638	4.06261	4.63127	4.71537	-1.58796	0.24722
---	5.14188	4.91751	4.10609	4.82144	2.43212	4.91054	-1.58791	0.486198
---	4.96606	3.61421	2.36183	4.48474	2.51712	1.93899	-1.58786	0.56907
---	6.00147	6.43159	6.51889	5.87775	5.98358	5.08938	-1.58786	0.108797
---	5.50284	4.97277	5.60659	3.9343	5.03565	5.11447	-1.58659	0.195154
TMEM44	6.16599	7.20499	7.17067	6.25843	6.30909	5.97662	-1.58648	0.134868
EMX1	5.52424	5.03923	5.1615	4.80657	4.50833	4.41451	-1.58577	0.0238737
FCRLS	7.07118	7.45895	6.84031	6.52433	5.77312	7.07746	-1.58576	0.187465
ZFHX3	7.24621	7.25195	7.65149	6.03855	6.87044	7.24729	-1.58497	0.156482
---	7.3556	7.82112	7.73201	6.41336	7.33994	7.16285	-1.58469	0.104835
OLFR558	3.83807	4.39829	3.80961	3.25424	3.3624	3.43705	-1.58457	0.0288549
1700031F05RIK	5.54268	5.72146	5.66249	4.67649	5.55011	4.70793	-1.5845	0.0845401
TAC1	5.61309	4.10533	4.3047	4.00682	4.02571	3.9985	-1.5845	0.232986
LFNG	6.83061	7.00054	6.83139	6.42759	5.98091	6.26288	-1.58417	0.00952112
---	5.55781	7.21165	5.95266	5.26193	6.33878	5.1324	-1.58337	0.350905
SECTM1A	6.21286	6.04182	6.00226	4.91593	5.98667	5.36742	-1.58261	0.104925
---	2.71572	3.15437	4.0995	2.07319	2.3634	3.54825	-1.58182	0.338044
GM106	5.73712	6.41466	5.53331	5.2857	5.30632	5.10969	-1.58132	0.0730476
---	6.92399	6.78479	6.58932	5.54478	6.43487	6.33672	-1.58071	0.0909591
---	3.91728	3.91908	4.91429	2.91032	3.41009	4.4487	-1.58065	0.304852
---	3.97032	5.60488	4.23457	3.82606	3.58323	4.42015	-1.58021	0.307027
---	6.20492	6.82637	6.95974	6.02148	5.92616	6.06318	-1.58016	0.0490215
GAS1	6.96508	7.47571	7.51944	6.68799	6.5754	6.71711	-1.57998	0.0226826
RNF128	8.12365	8.30039	8.39728	7.46166	7.5652	7.81503	-1.57987	0.00749264
---	6.24008	6.866	6.48183	6.85089	5.69154	5.0678	-1.57923	0.299336
---	5.74675	4.82844	5.00681	4.49434	4.51703	4.59381	-1.57892	0.0801997
CSPRS	10.1437	9.32136	10.4579	8.90165	10.2513	8.79376	-1.57872	0.318412
---	4.76256	4.82583	4.78318	3.98345	4.54278	3.86909	-1.57871	0.0344354
ACPP	6.68395	5.80994	5.77834	5.30459	5.27829	5.71341	-1.57861	0.115435
SLC26A9	6.35522	7.08249	7.52082	6.10527	6.79389	6.08363	-1.57853	0.18537
---	5.19034	4.96217	5.6703	4.58341	3.74949	5.51506	-1.5782	0.298185
---	4.98919	6.13997	4.94227	5.09602	4.58624	4.41452	-1.57813	0.210582
---	7.40787	7.17019	7.46768	6.84189	7.5657	5.66387	-1.57799	0.306307
---	2.7286	3.68382	4.23142	2.97723	2.48419	3.20885	-1.57773	0.249199
---	7.34424	5.98358	7.03638	5.51401	5.68261	7.19473	-1.57747	0.38492
GM12888	5.35674	4.17741	2.46891	3.96624	2.38392	3.68028	-1.57739	0.534796
---	6.5084	6.46053	6.58221	5.97594	5.25277	6.35209	-1.57656	0.112991
ADAMTS17	6.64536	6.58111	6.78647	6.25899	5.56441	6.2194	-1.57649	0.0480428
SLC9A6	7.53089	7.63454	7.70336	6.78231	7.15264	6.96444	-1.57622	0.0051247
---	7.50839	7.48025	7.47259	6.74591	6.82011	6.92666	-1.5759	0.000255161
ARG2	7.94404	7.82793	7.74539	6.80493	7.78018	6.96425	-1.57571	0.0998304
GPRASP2	6.79373	6.96994	6.91273	6.46318	5.94458	6.30076	-1.57567	0.0153929
---	7.60305	7.79731	7.5716	6.66226	7.27793	7.06509	-1.57522	0.0277333
---	5.25293	6.11014	5.84546	4.95395	4.74037	5.54861	-1.57483	0.134747
HMGCLL1	5.16778	5.42178	5.1931	4.32598	4.53219	4.96026	-1.57434	0.0323667
PCDH18	7.88549	8.85374	8.59545	7.80599	7.4165	8.14896	-1.57397	0.142026
---	4.70164	3.52271	3.70017	3.0401	4.41944	2.50272	-1.57362	0.389704
---	3.54417	3.78128	4.10987	3.39874	3.95054	2.12488	-1.57322	0.311595
---	6.40733	6.35092	5.552	5.10824	5.13294	6.11168	-1.57185	0.204343
LONRF1	7.6078	7.40429	7.39478	6.92098	6.40274	7.12594	-1.57179	0.0447861
CCL8	6.42101	7.28932	6.22034	6.06617	5.68773	6.2199	-1.57167	0.147737
---	6.28104	6.89029	6.6865	5.53005	6.75057	5.62164	-1.57119	0.205293
---	5.3841	6.15844	5.5792	5.07617	4.99818	5.09213	-1.57108	0.0497466
TSEN15	6.02534	6.41373	6.40349	6.17818	5.95326	4.75629	-1.57092	0.229074
---	7.42392	7.504	7.22942	6.6377	6.56168	7.00441	-1.57046	0.0149543
MATN2	7.42287	7.74828	7.30997	6.70165	6.7446	7.08208	-1.57018	0.0216941
---	6.52287	6.57542	6.20776	6.34615	5.47342	5.53415	-1.57002	0.0988934
---	5.99313	5.52414	5.96953	5.52546	5.48294	4.52625	-1.56994	0.145068
---	6.18751	6.00813	6.06831	5.75656	4.96102	5.59462	-1.5698	0.0588516
---	5.06518	4.36316	5.42249	4.68919	4.52358	3.68729	-1.56945	0.212899
DKKL1	8.51265	7.9521	7.90064	6.73175	7.70456	7.97897	-1.56921	0.201846
---	4.68205	3.97708	3.75547	3.80495	2.69319	3.96704	-1.56896	0.253954
---	3.36653	4.21544	4.40763	2.53657	3.72151	3.78243	-1.56883	0.276843
EXPH5	6.60897	6.20355	6.84612	5.63997	6.21844	5.85314	-1.56811	0.0619073
GM16498	4.83608	4.79126	4.14133	4.75817	3.60008	3.46349	-1.56805	0.237845
---	4.43631	4.74399	4.19674	3.40052	3.76326	4.27187	-1.56605	0.0958281
---	3.85196	5.03885	3.71711	4.62053	2.79341	3.25274	-1.56599	0.402052
---	2.8971	3.62526	2.00756	2.62992	1.99578	1.96317	-1.56592	0.277884
TRP53INP1	9.71675	10.1035	9.97103	9.33162	9.20507	9.31468	-1.56552	0.00577139
NEXN	5.76174	5.57751	5.48004	4.88957	4.89325	5.09658	-1.5655	0.0038129
---	7.03379	6.51776	7.19269	6.29247	6.52559	5.98655	-1.56541	0.0654077
CSPG5	6.2463	5.87516	5.82338	5.31654	5.20134	5.48817	-1.56511	0.0146899
---	4.64267	4.88904	4.90502	3.50558	4.67526	4.31761	-1.56493	0.143996
ZFP558	5.30363	6.28001	5.49529	5.30799	4.6688	5.16475	-1.5646	0.143848
NCKAP5	4.5288	4.73693	3.65297	3.75054	3.59472	3.63614	-1.56457	0.126457
---	3.46903	3.82125	3.6149	3.8017	1.32286	3.84493	-1.56399	0.485157
SHANK2	6.86472	6.30285	7.01807	6.09366	5.98548	6.17177	-1.56364	0.0450623
CLDN8	8.84683	8.85777	8.79357	8.00598	8.70133	7.85624	-1.56361	0.0689638
---	5.14591	3.66637	4.47324	3.20427	5.15137	2.99648	-1.56316	0.470102
PPAP2A	6.76949	7.26322	6.78019	6.03796	6.69023	6.15219	-1.56284	0.0675221
SIX4	6.03549	6.14229	6.32429	5.22172	6.02626	5.32345	-1.56216	0.0732571
---	8.92119	7.70961	8.944	8.08777	8.08355	7.47614	-1.56098	0.231264
---	4.02201	3.71372	4.32773	3.78394	3.46797	2.88524	-1.5606	0.113053
---	7.4134	7.48235	7.72244	6.7149	7.09234	6.88579	-1.56019	0.0111391
---	5.44634	6.17702	5.96504	5.82197	5.27069	4.57096	-1.56005	0.203111
---	4.37594	3.20639	4.87583	3.43695	4.01465	3.08289	-1.55965	0.319295
ARMC2	4.94781	4.95891	5.46755	4.51214	4.63313	4.3065	-1.55923	0.0308774
---	5.55412	5.58563	5.35397	4.69907	4.8928	4.97989	-1.55903	0.0043612
---	5.9052	5.85244	5.8461	5.06151	5.82264	4.79796	-1.55892	0.105881
---	3.21532	3.21532	1.54545	2.22397	1.31459	2.51712	-1.55848	0.3896
---	2.82911	2.95282	2.34218	1.67281	2.43102	2.1015	-1.55789	0.0904946
RGS6	4.16076	4.2076	3.83489	3.53967	3.47302	3.27284	-1.55751	0.0108118
LEP	4.73438	4.26909	4.64492	4.04711	3.82203	3.86269	-1.55709	0.0157177
---	4.53608	6.04212	4.23341	5.45496	3.9829	3.4602	-1.55601	0.479195
---	6.10066	7.13615	6.7641	5.06502	6.74255	6.28007	-1.55591	0.336735
---	3.06081	2.34735	2.17708	2.05054	1.91046	1.71106	-1.55588	0.0912332
TMEM98	7.41581	7.9628	7.85749	7.05086	6.81312	7.45942	-1.5557	0.0649265
ZCWPW2	4.39354	4.67552	4.35231	3.76598	3.46041	4.28242	-1.55565	0.0706494
---	4.9335	5.05585	4.87096	4.27714	4.54791	4.12273	-1.55564	0.0093011
MCAM	8.67549	8.81041	8.84796	8.21368	7.82793	8.38012	-1.5555	0.0206227
---	4.15173	4.93924	5.58843	3.90553	4.89806	3.96369	-1.5555	0.291758
---	5.63945	5.96399	5.84442	4.96943	5.43138	5.1356	-1.55526	0.0181289
---	4.87009	6.19504	5.2609	4.10078	5.56789	4.74622	-1.55514	0.332657
GM4987	5.18117	5.23212	3.97448	4.14224	4.18788	4.14723	-1.55489	0.196419
---	3.59258	4.861	4.69825	3.26525	3.8299	4.14665	-1.55474	0.250834
9830001H06RIK	5.48467	5.69178	5.7965	5.59562	4.63987	4.82878	-1.55426	0.106333
MASP1	4.9924	4.89771	5.01481	5.08748	4.03161	3.87728	-1.55421	0.171151
PPP1R12B	6.34754	6.30781	6.34119	5.67844	5.76596	5.64452	-1.55388	7.64367e-05
---	5.82559	6.39729	5.87116	5.01029	5.00949	6.1668	-1.55382	0.210751
FAM169A	5.13172	4.94216	4.75699	4.17507	4.49266	4.25577	-1.55379	0.0116004
SAMD5	6.49876	6.72881	6.00806	6.87652	5.00669	5.44656	-1.55325	0.351614
---	3.36329	4.36769	3.7763	3.30575	2.9609	3.33591	-1.55284	0.114333
MIR205	4.48124	4.48124	5.20924	4.12263	3.72026	4.42434	-1.55276	0.115754
A130050O07RIK	4.86233	5.31005	5.39662	4.33594	4.7337	4.59541	-1.55256	0.0350448
---	8.01309	8.28199	8.32087	7.62858	7.01974	8.06573	-1.55183	0.117275
ITGA2B	6.19639	5.35699	6.04575	5.28326	4.90003	5.51532	-1.55133	0.114276
SLC5A9	8.11802	8.66265	9.06054	8.14428	7.98819	7.8099	-1.55073	0.0942765
---	5.34737	5.24067	5.25168	4.54746	4.74213	4.65175	-1.55056	0.000648248
---	4.29611	4.17634	5.01875	4.17292	4.96898	2.45106	-1.55051	0.46713
---	5.86631	6.76027	6.92817	5.93292	5.58504	6.1426	-1.54906	0.160893
---	6.54612	6.57897	6.38723	6.28429	5.51092	5.82351	-1.54886	0.0531317
LIN7A	4.32921	4.74147	4.34687	3.85523	3.90709	3.76194	-1.54874	0.0110557
---	1.94971	2.74383	3.93028	1.38226	2.3515	2.9999	-1.54762	0.444223
---	5.99926	6.56005	6.24889	6.4169	4.81846	5.68484	-1.54685	0.268042
---	5.2187	6.00046	5.85234	4.59045	4.98355	5.60957	-1.54683	0.174367
WNT6	5.16143	4.97075	4.43559	3.99373	4.60159	4.08622	-1.54622	0.0944347
---	3.33423	4.66114	4.42367	3.88622	3.25649	3.39287	-1.54523	0.236377
GIMAP3	3.56568	3.77891	3.4609	2.89346	2.94891	3.08021	-1.54503	0.00447015
---	3.8792	3.17204	4.01974	1.98244	4.47387	2.73246	-1.54478	0.467959
---	5.08955	4.68806	4.93295	4.47037	4.51323	3.84516	-1.54463	0.0629579
---	6.67936	7.06709	6.27891	5.94602	6.85516	5.3426	-1.54456	0.273883
ADAMTS3	6.88365	7.3624	7.07561	7.10884	5.99874	6.33447	-1.54386	0.154037
HMCN1	5.05283	6.47609	5.77231	5.13002	4.93014	5.36253	-1.54348	0.218552
CLDN23	5.52439	5.40059	5.28271	5.13624	4.57036	4.62346	-1.54315	0.0318139
---	4.64572	3.5791	4.93989	3.49797	4.46467	3.32446	-1.54314	0.314588
GSTA4	6.85126	6.77913	6.78838	5.81252	6.40721	6.32155	-1.5431	0.0286508
ACCN2	5.3033	5.00881	5.18591	4.22502	4.98703	4.40928	-1.54282	0.0630673
---	6.02377	5.96572	5.99374	5.86661	4.59719	5.64287	-1.54276	0.18541
---	2.91498	4.07582	3.48972	2.79573	3.12837	2.68015	-1.54266	0.158259
ADAM22	4.09746	4.52145	4.62275	3.65565	3.77605	3.93524	-1.54211	0.0255978
---	3.13499	3.94807	3.11335	2.27135	2.55211	3.49897	-1.54185	0.247675
---	5.07577	4.23825	5.91141	5.5916	3.95684	3.80327	-1.54176	0.451152
---	6.37737	6.49112	6.59729	6.49814	5.17429	5.91978	-1.5417	0.183131
---	6.94717	7.28378	6.61193	6.35952	6.09743	6.51358	-1.54127	0.0525933
---	4.98295	5.39924	5.20178	5.70176	4.49422	3.51576	-1.54123	0.387074
---	4.86843	6.48426	5.44713	5.43476	5.07854	4.41579	-1.54069	0.327165
---	4.71669	4.91628	4.73209	4.49469	4.60088	3.3992	-1.54053	0.18463
OLFML2A	5.23814	6.03699	5.34227	5.0579	5.03992	4.64983	-1.54034	0.093128
GM10384	6.75283	8.37522	8.59148	7.19918	7.81602	6.83528	-1.54009	0.390095
---	5.05361	5.52637	5.58465	5.37094	3.61243	5.31264	-1.53994	0.358354
---	5.6186	7.04826	6.20935	5.59826	6.29022	5.11913	-1.53994	0.310029
---	6.78699	7.07423	6.47707	5.89289	5.74455	6.83234	-1.5399	0.178103
---	6.88341	7.44179	7.47032	6.73632	6.56387	6.62695	-1.53986	0.0344484
---	3.11023	3.29399	3.61793	2.78962	2.69019	2.67423	-1.53976	0.0151368
---	5.80882	5.67811	5.48647	3.76167	5.33432	6.00961	-1.53965	0.406937
---	3.04391	4.81064	5.36835	3.45104	4.117	3.78705	-1.53965	0.439768
---	6.21051	6.39283	6.79017	5.32337	5.62188	6.5811	-1.53942	0.209148
FAM101B	9.20392	9.01583	9.07658	8.82402	8.17008	8.43545	-1.53928	0.0346577
---	4.40146	5.42895	4.8817	4.84535	4.62071	3.38048	-1.53885	0.3165
---	3.64441	4.34013	4.52477	2.23568	5.10778	3.30089	-1.53863	0.518938
LPCAT2	8.80737	9.04612	8.99725	8.27023	8.05	8.66649	-1.53831	0.0330775
GM16488	4.97635	5.17818	5.40779	4.34111	4.31196	5.04563	-1.53816	0.083099
---	4.67019	5.29623	4.89706	4.83399	4.25273	3.91748	-1.53662	0.128582
---	6.99246	7.42372	6.74836	6.47051	6.12223	6.71492	-1.53577	0.0773283
HC	4.19301	5.35891	4.01148	4.06883	3.45952	4.17929	-1.53537	0.265126
---	3.90213	3.44184	5.08844	3.48345	3.67352	3.42014	-1.53521	0.280782
---	6.76242	6.76508	6.81558	6.32798	5.92539	6.23456	-1.53516	0.00732039
EPHX3	5.46037	5.52095	5.78932	5.16376	4.97777	4.77448	-1.53497	0.0149821
---	6.24374	6.93467	7.03827	6.11583	6.18366	6.06372	-1.53456	0.0701586
---	8.93697	8.45169	8.77952	7.95646	8.23822	8.12013	-1.53453	0.0199036
---	5.91951	6.18821	5.52985	5.35513	5.56559	4.86355	-1.5345	0.0940117
---	3.0061	5.3039	2.91498	3.16618	3.26855	2.93715	-1.53442	0.476759
NDRG2	7.37657	8.30471	7.71735	7.05114	7.49264	7.00209	-1.5343	0.119517
PDZD4	4.13606	4.41362	5.17066	4.05675	4.06195	3.74944	-1.53411	0.131143
SERPINB9	6.92143	6.82726	6.48166	6.10093	5.88915	6.38902	-1.53377	0.0351702
BDH1	7.71245	7.44606	7.29652	7.13833	7.05056	6.41736	-1.53289	0.0750068
NPR3	6.27035	6.3739	5.82168	5.88567	5.32755	5.40406	-1.53285	0.0645385
---	4.78823	6.16251	6.5592	3.94832	5.88384	5.82987	-1.53259	0.500381
DAPK1	8.9911	9.69179	9.84005	8.84531	8.74476	9.08541	-1.53243	0.093225
CACNA1G	4.86449	5.32024	5.03277	4.59847	3.98725	4.78459	-1.53233	0.0888303
ITGA9	7.32534	7.10621	7.39631	6.31269	6.60747	7.06218	-1.53174	0.058819
---	6.3285	6.31108	6.32533	4.94643	6.45155	5.72166	-1.53165	0.229897
---	4.46929	4.89235	4.48661	3.80362	3.27472	4.92469	-1.53164	0.290723
CYYR1	6.05199	6.28464	6.01739	5.69297	5.48937	5.32788	-1.53113	0.0103711
---	5.00591	5.62272	4.97109	5.71315	3.31443	4.72857	-1.53105	0.4459
---	5.09796	4.65415	5.40501	5.42552	3.9635	3.9247	-1.531	0.318597
ADAMTS20	3.76988	3.99522	3.61456	3.26074	3.17262	3.10397	-1.53061	0.00678713
ODZ3	3.96574	5.26176	4.57291	3.99286	3.67941	4.28864	-1.52962	0.212374
2410004A20RIK	4.48363	3.90191	5.87273	4.18113	4.03093	4.20761	-1.5293	0.355545
---	7.15472	7.63332	7.61243	7.04582	6.67862	6.8377	-1.5292	0.0315682
---	5.65423	5.64327	6.48498	4.94889	6.2333	4.7624	-1.52905	0.319876
D3BWG0562E	6.6932	7.06654	7.10273	6.28356	6.11669	6.62455	-1.52897	0.0368123
---	6.48292	6.5577	6.45512	5.93738	5.95077	5.77002	-1.52893	0.000737769
---	4.75632	3.05067	4.49111	2.97635	2.83746	4.64687	-1.52888	0.479703
---	6.65551	6.7151	6.32977	6.59879	5.44066	5.82357	-1.52885	0.165108
ADAMTS3	7.35699	7.57257	6.9998	7.50023	5.81891	6.77368	-1.52857	0.300056
5730508B09RIK	6.32006	6.29744	6.34909	5.44442	5.77818	5.90756	-1.52853	0.0115922
---	4.05604	2.67139	4.51944	3.3573	2.74535	3.30993	-1.52777	0.3578
CD96	3.67498	3.63777	4.2277	3.27167	3.06967	3.36492	-1.52774	0.0434379
---	9.33675	9.38933	9.31058	8.89088	8.78441	8.5276	-1.52759	0.00518137
TDRKH	4.90286	4.33671	4.79616	3.30831	4.77521	4.11927	-1.5273	0.253452
---	5.43799	5.63856	5.4916	4.6451	5.15113	4.93978	-1.52702	0.0182585
FAM13C	5.14007	5.22497	5.15506	4.68092	4.40819	4.59935	-1.52684	0.00198566
---	4.10774	5.62964	3.94923	3.23195	4.64029	3.98356	-1.52654	0.415596
---	4.79788	5.52675	5.15356	4.88461	4.01377	4.75048	-1.52602	0.14996
LIPK	4.49226	3.84129	4.35828	3.647	3.07619	4.14027	-1.52568	0.171154
---	5.92056	4.48746	6.04395	3.99397	5.73807	4.8917	-1.52564	0.438684
---	6.84652	6.78581	6.47369	6.07828	6.4956	5.70503	-1.52524	0.0759802
---	4.91143	5.16561	5.05519	4.71534	4.09668	4.49343	-1.52512	0.0356228
GRHL1	8.20942	7.96118	8.60292	7.42586	7.65426	7.86723	-1.52491	0.0545646
---	2.43573	2.15926	2.41831	1.97332	1.62564	1.58879	-1.52469	0.0159603
---	4.83803	5.87359	5.49604	4.51044	5.5995	4.2724	-1.52461	0.297448
---	4.13994	4.01951	3.94438	3.00014	4.01186	3.26663	-1.52456	0.119505
---	4.32707	4.43931	5.26747	4.84498	3.98631	3.37756	-1.52449	0.306001
C230055K05RIK	5.03253	4.54561	6.03476	4.71634	4.40798	4.66742	-1.52315	0.247495
DRD4	4.25239	5.09376	4.73368	4.05712	3.87744	4.32646	-1.52232	0.093374
---	1.83083	1.79612	2.49849	1.13594	1.83672	1.33491	-1.52199	0.121739
---	3.11854	3.12102	4.01663	3.0513	2.76807	2.61924	-1.52189	0.135469
PITPNC1	8.69024	8.21516	8.31906	7.71477	7.36736	8.32484	-1.52186	0.126625
SEPP1	9.5204	9.64906	9.44248	8.96683	8.69993	9.12859	-1.52154	0.0120186
---	2.16443	2.13442	1.33689	1.4407	1.0533	1.32694	-1.52091	0.10906
KCNJ13	5.13625	5.52914	4.70594	4.39845	4.43283	4.72532	-1.52089	0.0800425
LRRC36	5.76021	5.29039	6.16601	4.96117	5.16137	5.28008	-1.52062	0.0883207
DUB2A	3.72003	3.45558	4.46964	3.43103	3.25015	3.15106	-1.52028	0.127094
---	2.08326	2.16057	2.46037	1.67534	1.99667	1.22176	-1.51937	0.0751616
TALDO1	8.30967	7.8443	8.12834	7.39451	7.77822	7.3002	-1.519	0.0389075
---	5.21149	4.9956	4.77757	4.0347	4.45043	4.69156	-1.51851	0.0581629
D730001G18RIK	4.36831	4.75245	5.69948	4.19968	4.11411	4.69881	-1.5184	0.238738
TTN	5.47817	4.73414	4.4531	4.10451	4.43025	4.32303	-1.51839	0.133259
---	3.31068	2.17883	2.67213	1.72266	2.05447	2.57801	-1.51799	0.217211
SLC23A1	5.15386	4.15057	4.47906	4.07936	3.71108	4.18771	-1.51759	0.141066
---	8.76549	8.68562	8.85366	7.86713	8.39205	8.24163	-1.5171	0.0212186
---	4.70207	4.98362	5.0499	4.58847	4.09173	4.25423	-1.51612	0.0294466
---	5.89568	6.0227	6.18534	5.36249	5.26655	5.67352	-1.51612	0.0156393
4930451G09RIK	6.10981	6.4138	6.53029	5.66512	5.77466	5.81385	-1.51581	0.0107255
CHRM3	6.9039	7.84707	8.20338	6.68971	6.5749	7.88949	-1.5158	0.353214
---	5.86902	5.50559	4.82726	6.16194	4.08598	4.15474	-1.51544	0.466563
---	5.25258	4.90073	4.65248	3.82901	4.09538	5.08397	-1.51482	0.22648
---	7.04525	7.44296	7.41779	6.90076	6.92206	6.28622	-1.51465	0.0707992
MED4	6.20726	5.9442	6.22077	5.12805	5.34075	6.10676	-1.51455	0.126022
---	4.42422	4.83764	5.14354	4.25857	4.30109	4.04956	-1.51437	0.054571
---	6.61039	6.86684	6.79831	6.24738	6.27111	5.96138	-1.5142	0.00887465
KIF20B	6.57429	6.93069	6.89156	6.20357	6.59915	5.79859	-1.51405	0.0805356
GYPC	5.14579	5.64741	4.67747	4.04701	4.49388	5.13469	-1.51399	0.229172
---	4.73764	6.08385	5.44638	5.27774	4.40851	4.78675	-1.51392	0.265992
HTR2A	6.01015	5.82936	5.13767	4.87021	5.27578	5.03948	-1.51282	0.10915
DOPEY1	8.86429	8.05934	7.97386	7.56316	7.72041	7.82301	-1.51254	0.111736
4930452B06RIK	3.99453	4.98421	4.29063	3.74868	3.8016	3.92868	-1.51236	0.115849
---	3.27011	3.96641	2.28443	1.51891	3.24331	2.96863	-1.51225	0.456171
---	2.8011	2.91378	4.03706	1.97332	3.36065	2.62887	-1.51191	0.348696
---	3.27245	4.3354	3.26697	2.33133	2.39131	4.3644	-1.51144	0.47491
ENGASE	5.76356	5.70199	5.89141	4.98223	5.20011	5.38761	-1.51117	0.0100967
---	4.91536	5.15336	4.13913	4.46977	4.72165	3.22998	-1.51098	0.342514
---	5.13	5.65261	5.72724	5.46724	3.88876	5.36853	-1.51059	0.335418
WAP	6.15723	7.9441	7.47837	6.21692	7.10697	6.47114	-1.51036	0.375452
CYGB	6.03794	7.11377	6.26541	5.57707	5.82369	6.23215	-1.5102	0.191682
---	6.27541	6.69243	6.5532	6.14694	5.83221	5.75882	-1.5098	0.0253874
HTR5B	4.20435	4.36407	3.81715	3.28701	3.53467	3.78159	-1.50953	0.0514933
---	4.88905	4.61865	5.12188	3.2375	5.29142	4.31905	-1.50929	0.385937
TRIM62	5.99192	6.12046	5.49366	5.12357	5.34564	5.35524	-1.50928	0.0446215
---	5.22553	5.37348	5.19756	3.92411	3.95487	6.13646	-1.50913	0.464184
---	8.11776	8.78812	8.57929	8.14939	7.743	7.81167	-1.50912	0.0645504
ADAMTS2	6.87404	7.33717	6.63855	6.26337	6.46094	6.34521	-1.50882	0.0495577
---	6.04378	5.9244	5.87863	5.35154	6.1181	4.59716	-1.50874	0.250422
TBC1D8	8.80352	8.03806	8.58724	7.70205	7.86498	8.0822	-1.50859	0.079008
---	5.33417	4.7864	5.69044	4.64467	4.77598	4.61138	-1.50837	0.0910835
CLDN10	6.02848	6.16893	5.14466	5.30171	5.21997	5.04345	-1.50766	0.146665
DSCC1	5.19673	5.35821	5.2822	5.15563	4.60717	4.29814	-1.5074	0.0809998
GULP1	5.88772	5.55625	5.88466	5.23028	5.00535	5.31883	-1.5067	0.0148486
UST	5.62871	5.15399	5.53965	4.90809	4.82524	4.81521	-1.50657	0.0164252
ABLIM1	6.73827	6.8646	6.47212	6.06109	5.7693	6.47199	-1.50615	0.0652676
---	5.0012	3.10525	4.35531	2.58656	3.93467	4.16867	-1.50589	0.47143
---	5.75447	5.67972	6.34215	4.4857	5.67488	5.84652	-1.50498	0.28344
ACSS1	9.05162	9.16205	9.66681	8.45013	9.01401	8.64751	-1.50484	0.0788351
---	8.12636	8.27238	8.03468	7.5611	7.94426	7.1594	-1.50478	0.0676037
REFBP2	6.13978	6.13638	6.21087	5.74637	5.93099	5.04156	-1.50459	0.0962251
ZFP558	4.98647	5.58976	5.22232	5.1103	4.50575	4.41497	-1.50439	0.103214
8430406I07RIK	6.12423	6.13374	6.22677	5.51571	5.78686	5.41484	-1.50432	0.00704338
---	4.66885	5.93436	5.86256	3.88551	5.86637	4.94696	-1.50418	0.450027
MBNL3	6.84359	7.14123	6.98745	6.30693	6.64896	6.24997	-1.504	0.0176881
ATP6V1B1	10.6379	9.81865	10.2217	9.72616	9.49383	9.69204	-1.50393	0.0759655
MSH2	6.26185	6.61119	6.67621	6.06762	6.00603	5.71	-1.50372	0.0255432
---	6.53234	6.54132	6.45418	6.04947	5.47415	6.23876	-1.50367	0.0638914
---	6.17428	6.34869	6.11721	5.32953	5.64092	5.90446	-1.50361	0.0308995
---	3.61222	4.04654	4.02509	3.96601	3.30592	2.64675	-1.50357	0.221064
FXN	6.71685	6.4653	6.80741	5.98916	6.27502	5.96036	-1.50351	0.0148146
KLK1B9	4.33726	3.5556	3.89363	3.55557	3.09165	3.37511	-1.50322	0.0894778
FBXL7	6.69858	6.58347	6.31005	6.2027	5.27804	6.34769	-1.50305	0.172365
DNAIC2	4.05296	4.09267	4.32272	3.57727	3.54533	3.58257	-1.50288	0.00228394
---	6.45535	6.84821	6.36556	5.94012	5.74574	6.22042	-1.50276	0.0439436
TSPAN12	7.69343	8.09597	8.1365	7.22445	7.58494	7.35384	-1.5027	0.0290822
---	6.64411	6.92422	6.8214	6.60139	5.92209	6.10415	-1.5025	0.0550225
2310030N02RIK	7.28292	6.60311	6.81861	6.20008	6.5006	6.24265	-1.50223	0.0569219
PM20D2	4.89068	4.78777	5.11915	4.01824	4.34415	4.67497	-1.50186	0.0513852
DDIT4L	6.84846	7.33422	6.75589	6.80769	6.17157	6.19979	-1.5016	0.0992592
AGR2	6.45592	5.02458	5.02924	5.01056	4.88605	4.85439	-1.50134	0.287906
GIMAP6	5.10114	5.39578	5.2607	4.83356	4.91294	4.25499	-1.50043	0.0593312
HIST1H2BG	7.57085	7.04953	7.20754	6.42908	6.98686	6.65649	-1.50021	0.0590543
GLT8D2	4.7362	4.69075	4.4413	3.93057	4.50953	3.67326	-1.50001	0.0908111
CSN1S2A	3.53016	4.93008	3.62612	3.66654	3.26554	3.39949	-1.49996	0.278284
MUP2	4.87583	4.98326	5.09573	3.78915	5.02753	4.38397	-1.49975	0.182677
---	1.96323	1.89906	1.06291	1.22346	0.979872	0.967786	-1.49972	0.124689
---	5.29202	5.31736	5.59732	4.85449	5.13941	4.45971	-1.49938	0.0566187
---	6.95011	8.1686	7.58835	7.34592	7.04931	6.55941	-1.49915	0.236664
GPT	5.33698	5.88526	5.66087	4.81913	5.32197	4.99092	-1.49868	0.0546877
GM4416	5.65132	5.28328	5.51626	4.76424	5.22687	4.70924	-1.49848	0.0409874
NAALADL2	9.18644	8.98919	9.55717	8.56014	8.46251	8.96069	-1.49811	0.0611022
PCDH11X	3.55278	2.86224	4.4612	2.86888	2.8427	3.41616	-1.49779	0.307948
TNS1	6.69006	5.80212	6.55161	5.48738	5.92511	5.88373	-1.49747	0.132575
---	4.47063	4.4726	4.37005	3.65895	2.39991	5.50699	-1.49741	0.554003
NIPA1	4.51734	4.59619	4.83186	4.03114	4.14114	4.02634	-1.49719	0.004599
DPT	5.91818	6.91811	5.72731	4.88498	6.39438	5.53774	-1.49709	0.366456
---	5.72517	5.4005	6.07753	4.91347	5.30451	5.23899	-1.497	0.0645106
---	6.36979	7.03695	7.27482	7.38604	6.0512	5.49961	-1.49648	0.402767
---	3.54809	3.34886	3.57053	2.52722	3.21532	2.98135	-1.49609	0.0531661
---	4.81654	4.01127	3.92529	3.2991	3.94695	3.76412	-1.49586	0.165694
---	5.46368	6.45275	5.39982	6.03402	4.76436	4.77536	-1.49572	0.344216
OLFR497	2.85804	2.34619	2.89581	2.22397	2.1958	1.93899	-1.4953	0.0434419
SPEG	6.20455	5.64186	5.90657	5.40869	5.36942	5.23369	-1.49526	0.0274049
---	4.46782	5.45329	4.63659	5.38132	4.41944	3.01583	-1.49523	0.482878
---	2.54119	3.02039	3.66436	3.7479	1.55112	2.18594	-1.49518	0.470755
---	6.24473	6.04998	6.43681	4.84197	5.84498	6.3041	-1.49501	0.263126
---	8.5661	8.42418	8.64338	8.03142	7.78146	8.08139	-1.49464	0.00679443
---	3.57746	4.44867	3.31022	2.93564	2.95511	3.70721	-1.49429	0.246648
HIPK4	4.93712	5.02894	5.29392	4.50246	4.86575	4.15348	-1.49426	0.0667761
---	3.73895	4.66373	4.279	4.08929	4.02301	2.83207	-1.49392	0.301581
---	7.5331	7.92324	7.80025	7.31388	6.96995	7.23664	-1.49351	0.0203572
---	7.5331	7.92324	7.80025	7.31388	6.96995	7.23664	-1.49351	0.0203572
---	7.30872	7.73746	7.12934	6.6124	6.93179	6.89665	-1.49301	0.0490138
---	9.52985	9.54519	9.86701	8.95568	9.16633	9.0854	-1.493	0.0100813
CTSE	6.98618	5.97799	5.37923	5.84483	4.73525	6.0291	-1.49285	0.403219
FANCB	5.53751	5.83049	5.52066	4.74692	5.34646	5.06177	-1.49261	0.0447564
---	3.76573	4.69782	5.37442	5.3197	2.66826	4.11681	-1.4925	0.55469
COL4A2	6.92347	7.11355	6.7111	6.26972	6.32692	6.41837	-1.49247	0.00960696
---	2.86401	3.19178	2.59041	3.4613	2.22462	1.22809	-1.49216	0.436705
---	5.5824	5.37455	5.65866	5.3635	5.00047	4.52127	-1.49153	0.0892703
---	5.84352	5.10602	5.33283	5.15062	4.07387	5.32752	-1.49152	0.267701
---	7.06655	6.96945	7.21393	6.4843	6.13392	6.90165	-1.49142	0.0685802
---	4.43548	5.0982	5.43002	4.58242	4.57892	4.07273	-1.49127	0.163098
ABAT	6.32707	6.57864	6.31741	5.78141	5.90414	5.80818	-1.49119	0.0034826
CHML	6.48254	6.33082	6.39114	5.74961	6.07945	5.64656	-1.49101	0.0138966
---	5.90025	6.13488	5.35533	5.26762	5.25314	5.14168	-1.49072	0.069814
---	4.78783	5.2603	5.0058	5.3543	3.93092	4.04083	-1.49067	0.293935
GGA2	7.72565	7.51847	8.07183	6.9532	7.4668	7.16821	-1.49062	0.0586518
---	5.07197	5.21874	3.76408	3.71259	3.85435	4.76023	-1.49058	0.367219
GM9960	4.20002	4.28514	4.25209	3.73682	3.58106	3.69184	-1.49055	0.000392444
---	5.31299	5.1151	5.28631	3.82354	4.30191	5.86239	-1.49021	0.404915
---	3.26837	3.57037	2.56574	2.74044	2.09459	2.84422	-1.48976	0.20367
GM10387	6.54197	6.22015	7.01256	5.42256	6.49379	6.13462	-1.48923	0.214591
---	6.8701	6.69227	6.40494	6.58979	6.20179	5.45259	-1.48904	0.186043
---	6.28118	6.6867	6.81504	5.8718	5.98153	6.20676	-1.48893	0.0382742
---	7.19853	6.59109	6.61114	6.33609	6.28303	6.06039	-1.48839	0.0568916
---	3.4094	4.45901	3.60601	3.25492	3.76836	2.72992	-1.48838	0.262269
---	4.19789	4.15668	3.60154	1.98786	4.46048	3.78705	-1.4882	0.493851
COMMD1	6.00282	6.30661	6.10004	5.46688	5.74122	5.4812	-1.48802	0.0105201
DHRS3	8.68126	8.84906	8.58675	8.25242	7.89478	8.25009	-1.48788	0.015434
SERPINB10-PS	3.49893	4.53143	3.49901	2.96163	3.21651	3.63166	-1.48781	0.221029
RENBP	5.93438	6.32196	5.79537	5.59454	4.87585	5.86212	-1.48768	0.161324
---	6.17771	6.40037	6.81483	5.68487	5.71769	6.27121	-1.48766	0.0979658
CDKN2A	5.74416	6.67222	5.9115	5.90486	4.95267	5.75125	-1.48764	0.235409
---	4.75624	5.88746	4.76332	4.78955	4.21206	4.68647	-1.48759	0.240299
---	3.53796	2.34979	2.19353	1.83449	2.41327	2.11481	-1.48752	0.277542
E130203B14RIK	5.57465	6.18936	6.35677	5.38635	5.64698	5.36923	-1.48734	0.0873326
CCDC94	6.54315	6.39319	6.75826	6.0119	6.35454	5.6103	-1.48722	0.0752953
---	5.30073	6.32809	6.09058	6.30474	5.15587	4.54115	-1.48715	0.396093
---	6.10467	5.62237	5.30321	5.40286	4.87821	5.03235	-1.48687	0.110632
RASEF	7.6674	7.53895	7.6271	7.00967	6.88519	7.2236	-1.48623	0.00568963
FEM1A	6.45446	6.57106	6.92873	6.07939	6.18627	5.97361	-1.48623	0.0211982
PRH1	7.44709	5.1812	5.67289	5.45188	5.60625	5.52808	-1.48623	0.453714
---	6.53489	6.69445	6.6724	6.07039	6.3028	5.81397	-1.48609	0.0188289
MUP2	4.57056	4.79189	4.7385	3.46207	4.71668	4.2078	-1.48603	0.197716
INSL6	6.15341	6.4133	6.66079	5.54872	6.16838	5.79614	-1.48598	0.0695763
ARSJ	5.16482	5.28735	5.18178	4.83291	4.26924	4.81797	-1.48584	0.0392893
FAM163B	3.97205	3.91129	4.37279	3.63725	3.83341	3.07177	-1.4858	0.102153
---	7.37722	7.46317	6.62673	6.51991	6.83975	6.3938	-1.48578	0.126751
CXCL1	6.33144	5.12304	6.36678	5.43199	5.41014	5.26561	-1.48573	0.238041
KCTD14	5.93491	6.66982	6.88244	5.95707	6.15189	5.66486	-1.48567	0.148898
PTPLB	7.40708	7.76981	7.36259	6.82382	6.83402	7.16851	-1.4856	0.0291785
STXBP6	8.18094	8.37288	8.65992	7.46371	8.18095	7.85646	-1.48542	0.0842352
---	2.86834	3.56362	2.74253	2.38035	2.28826	2.79461	-1.48496	0.129138
D630039A03RIK	6.83464	6.51149	6.89323	5.66562	6.63019	6.23232	-1.48495	0.133839
---	5.29031	5.54363	5.93555	4.48474	4.73787	5.83735	-1.48436	0.279212
---	3.18388	4.0841	5.02716	3.53529	3.36342	3.68705	-1.48431	0.351105
---	6.62129	5.97624	6.60766	5.66646	6.6219	5.20747	-1.4843	0.290151
---	6.25661	6.22482	6.16496	5.51792	5.71291	5.70706	-1.48401	0.00120501
NEBL	5.45883	5.72218	5.5273	5.22389	4.81046	4.96624	-1.48375	0.0167999
---	6.90432	6.69731	6.65353	5.67192	6.61004	6.26571	-1.48367	0.116217
HDHD2	5.76356	5.73487	5.94162	5.35407	5.49421	4.88445	-1.4836	0.0435689
---	4.23416	2.72995	3.81432	3.69487	3.46127	1.91508	-1.48357	0.471225
---	4.03838	5.30106	4.33074	3.83923	4.46048	3.66431	-1.48321	0.276428
---	5.1139	4.98437	4.59415	4.89827	3.90834	4.18022	-1.48301	0.163991
NAPEPLD	6.6595	7.05952	7.75272	6.26491	7.37992	6.12181	-1.48284	0.327554
---	5.14999	5.62873	5.33463	5.55371	3.78559	5.07045	-1.48233	0.356822
NEBL	4.52658	4.12291	4.1556	3.92242	3.54672	3.6324	-1.48231	0.0300425
---	4.54535	4.76903	4.61366	3.63918	3.45969	5.12662	-1.48197	0.346514
---	6.35539	6.03563	6.03797	4.81698	5.68823	6.22146	-1.48189	0.25076
---	5.22735	5.11937	5.26498	3.6268	5.54702	4.73588	-1.48179	0.366967
CHCHD8	6.5424	6.13222	6.75541	5.78552	6.25467	5.68822	-1.48165	0.0884574
ZFP560	5.43895	5.6527	5.84206	5.13304	5.11533	4.98375	-1.48164	0.0106922
HIST1H1A	8.93167	9.38548	9.29809	8.53128	9.63624	7.74654	-1.4815	0.372694
---	7.93283	7.78044	8.48505	7.46313	7.58641	7.44797	-1.48137	0.0603747
SGPP1	9.51252	9.8628	9.82689	9.00309	9.3991	9.09943	-1.4813	0.0254446
RBPMS	9.35381	9.08481	9.17904	8.64394	8.28823	8.98566	-1.48104	0.0587651
---	6.09769	5.53472	5.77191	5.10773	5.74483	4.85225	-1.48093	0.14316
---	6.26763	6.01654	6.01725	5.59853	5.57195	5.43149	-1.48091	0.00450546
---	6.43393	6.42987	6.30242	6.19743	5.12905	6.14207	-1.4803	0.181166
---	5.81283	6.22427	5.93698	5.43483	5.57505	5.26701	-1.48013	0.0199698
---	3.536	2.94589	2.53217	1.96947	2.88508	2.46294	-1.47992	0.224037
---	5.74494	6.10926	5.45582	5.51644	5.45401	4.64305	-1.47991	0.170534
PPARGC1A	5.86485	6.17914	6.32578	5.65118	5.00087	6.02236	-1.47951	0.160031
SNED1	6.29714	6.13385	5.90099	5.46232	5.69183	5.48317	-1.47928	0.0143296
---	7.20875	7.59068	7.62295	7.04883	6.84713	6.83184	-1.47924	0.0197937
---	5.02374	4.79347	5.73267	4.93651	4.06949	4.84951	-1.47917	0.225776
PRSS51	4.16536	3.80337	4.28639	3.11115	3.4567	3.99354	-1.47895	0.128071
---	6.68868	6.52096	6.5686	5.93351	6.13937	6.01237	-1.4787	0.00193754
HMCN1	5.91192	6.53015	6.49235	5.64125	5.90834	5.69243	-1.4785	0.0594375
LAMB1	7.08937	7.56718	7.14437	6.63392	6.87594	6.59897	-1.47839	0.0317732
---	5.18933	5.24555	4.50781	5.19505	3.96153	4.09432	-1.47829	0.284945
GM10791	5.54708	5.75912	5.84323	5.33514	5.26241	4.86094	-1.478	0.0304591
---	6.00494	5.41651	5.51507	5.13714	4.49554	5.61367	-1.47773	0.204028
SERPINB9E	1.92578	2.78187	2.51711	1.3958	2.25196	1.88697	-1.47769	0.187083
FYN	7.32817	7.57383	7.82488	7.24442	6.97774	6.81474	-1.47767	0.0415969
EDNRA	7.07821	8.02206	7.38552	7.15849	6.91484	6.72403	-1.47714	0.138794
FRMD4B	6.8012	6.76482	6.63706	6.1567	6.06745	6.29067	-1.47708	0.00233514
---	6.1715	5.97614	6.10303	5.79731	5.38677	5.37885	-1.4769	0.0197521
---	8.48062	8.39421	8.70626	7.93621	8.07034	7.88692	-1.47687	0.00647014
PKP4	9.38237	9.2638	9.26378	9.09165	8.49649	8.63485	-1.47664	0.0378696
TMEM25	5.56948	5.37975	5.67801	4.96455	4.97371	5.00306	-1.47629	0.00307632
STON2	7.59633	7.78876	7.89369	7.14532	7.02695	7.42167	-1.47592	0.0182732
---	4.24105	3.48522	4.8494	3.46796	3.48522	3.93845	-1.47565	0.255709
---	4.14723	4.08626	5.25114	2.57652	4.05643	5.1687	-1.47528	0.54117
6230427J02RIK	5.27933	5.61616	5.11128	4.36963	4.7686	5.18754	-1.47461	0.114931
---	4.64902	4.81777	5.11989	4.25579	4.70774	3.94315	-1.47427	0.0986515
---	6.73168	6.4676	7.08482	6.44399	6.30435	5.85674	-1.47394	0.0902312
ODC1	7.7954	7.45328	7.71674	7.24355	7.40729	6.63565	-1.47391	0.0945677
---	6.18523	6.7226	6.28759	5.67456	7.13436	4.70772	-1.47385	0.482874
5730494M16RIK	7.75213	7.80748	7.67416	6.88676	7.52904	7.14101	-1.47323	0.0427647
---	5.50379	5.56136	6.33439	5.14328	4.91943	5.65989	-1.47323	0.181587
AQP1	7.65355	7.55245	7.49786	6.43254	7.3598	7.23633	-1.47263	0.130593
---	3.96949	4.41092	2.9752	4.70393	1.93081	3.04673	-1.47227	0.573131
---	6.00408	6.37837	5.91538	5.5166	4.9607	6.14651	-1.47224	0.20676
GSG1L	5.50255	5.69508	6.04376	5.01235	5.10349	5.45238	-1.47195	0.0548006
---	2.89298	3.5069	2.82088	2.4543	2.68913	2.40423	-1.47192	0.0763059
BC107364	5.98614	5.52047	5.84955	4.78739	5.41558	5.48306	-1.47091	0.0999455
GM10787	4.16476	3.97147	4.25625	3.56406	3.43355	3.7249	-1.47086	0.00944574
PPAP2B	8.80034	9.05124	8.88874	8.4662	7.97465	8.62949	-1.47086	0.0569841
1810011H11RIK	4.07387	4.7042	4.28107	3.67364	3.99377	3.72248	-1.47062	0.0573967
---	6.28021	6.22026	6.45907	5.75215	5.13522	6.40368	-1.47035	0.210384
---	3.89516	4.20456	4.60391	3.28056	3.72085	4.03413	-1.47022	0.137203
RAD51L1	4.77264	5.0119	4.93929	4.14865	4.85684	4.05033	-1.47019	0.102696
---	3.42207	4.19482	3.90717	3.7972	3.7924	2.26715	-1.46995	0.374782
---	4.15878	3.7073	4.21329	3.3395	3.49498	3.57847	-1.46965	0.0337079
GM11428	9.03392	9.45273	9.05779	8.28069	8.66155	8.93592	-1.4696	0.0761147
NANOS1	3.98326	4.23558	4.12273	3.56448	3.52837	3.58248	-1.46959	0.00174598
---	4.26228	4.55992	4.30015	4.09619	3.61529	3.74531	-1.46935	0.0316996
---	4.4525	5.36705	4.59049	4.49618	4.28641	3.96272	-1.46908	0.162127
---	7.41194	8.03064	7.7149	7.37754	6.93305	7.18244	-1.46898	0.0653159
LDHB	7.44812	7.96673	8.09021	7.82983	6.86339	7.14813	-1.46873	0.185962
---	4.00831	4.77603	4.35983	2.95827	3.36849	5.1543	-1.46853	0.478366
---	5.91895	5.99545	6.06049	5.22423	5.02817	6.06031	-1.46821	0.157516
ZFP619	6.25561	6.42651	6.40425	5.99742	5.73521	5.6916	-1.4682	0.00719078
ZFP82	4.3925	4.54947	4.56525	3.6142	4.29362	3.93785	-1.46799	0.0531246
NBL1	5.57983	5.74959	5.4604	4.78175	5.17216	5.17484	-1.46783	0.0234342
RAB11B	6.42501	5.99194	6.14987	5.82408	5.25925	5.82269	-1.46774	0.0710159
---	8.914	9.36758	9.48346	8.5753	9.0086	8.52072	-1.46762	0.0758617
---	6.13393	6.64351	6.8896	5.81009	5.93231	6.26436	-1.46757	0.100965
---	5.57059	6.1897	5.26829	4.50009	5.69112	5.17711	-1.46756	0.275714
SLC47A2	3.43223	4.691	3.87886	3.13036	4.19833	3.01328	-1.46752	0.353079
SLC35D1	6.18052	6.65809	6.20212	5.9006	5.82876	5.65397	-1.4666	0.0325699
HMCN1	5.05898	5.61301	5.94827	5.22657	4.68108	5.05577	-1.4664	0.144679
---	5.1242	5.22209	3.31537	4.85879	3.23809	3.9092	-1.46597	0.517289
LPHN2	7.54932	7.74975	7.71591	7.17736	7.36847	6.81366	-1.46594	0.0338797
SNORA62	7.62527	6.67708	7.15537	6.57432	6.84106	6.38723	-1.46581	0.143493
JPH2	5.32566	4.61223	5.30253	4.09358	4.24785	5.24477	-1.46551	0.269038
---	6.12941	6.56805	5.38391	4.19388	5.69713	6.53731	-1.46511	0.512584
3200002M19RIK	8.33005	8.32431	8.35467	7.81164	7.50392	8.0406	-1.46506	0.0240735
FOXN3	8.03007	8.11986	8.44141	7.47706	7.49524	7.9663	-1.46501	0.0533744
---	3.59798	3.61674	4.58595	3.52548	3.34391	3.2789	-1.46489	0.174962
---	8.53851	8.27905	8.68869	7.78513	7.81023	8.25947	-1.46457	0.0477516
RMND1	7.89617	8.09659	7.89396	7.48899	7.4176	7.32878	-1.46454	0.00251847
HMCN1	5.44906	6.25579	6.09334	5.145	5.13017	5.87359	-1.46389	0.188965
MGL2	3.89035	4.68334	3.94194	3.45293	3.53467	3.87876	-1.46384	0.128397
2810021G02RIK	6.337	6.63928	6.65054	6.0462	6.14838	5.78337	-1.4637	0.0212936
MRC1	6.46716	7.18913	6.13389	5.91897	5.83165	6.39092	-1.46363	0.198156
TMEM195	5.32988	5.45347	5.08505	4.64921	4.3824	5.18881	-1.4634	0.102849
ARL4D	4.69796	4.52581	4.76472	4.13483	4.22428	3.98183	-1.46326	0.00543009
---	5.43136	4.71371	6.42793	4.58492	6.19781	4.14319	-1.4631	0.529308
CBR1	7.76459	8.10992	7.83977	7.00765	7.70201	7.35777	-1.46302	0.0722386
---	4.3738	3.98694	4.54144	3.77218	3.04371	4.44191	-1.46219	0.276949
---	5.65038	6.0747	5.88087	4.85463	5.58481	5.52218	-1.46217	0.106376
---	4.30937	4.34635	4.75536	3.86771	4.15211	3.74711	-1.46211	0.0425408
---	4.19388	3.33838	3.76401	3.60243	2.89977	3.14996	-1.4621	0.163322
FABP7	4.47776	6.45646	5.53262	4.88976	4.87346	5.05992	-1.46195	0.394407
TSPAN3	9.28088	9.49628	9.61912	8.95174	8.63769	9.16322	-1.46193	0.0394579
ADRB2	6.45535	6.44632	6.28118	5.96736	5.9078	5.66565	-1.4614	0.00719764
EGFR	9.24479	8.98345	9.09871	8.57184	8.43257	8.68179	-1.46096	0.00636529
D130050E23RIK	4.34031	4.54659	4.9541	4.32469	3.69898	4.17706	-1.4608	0.104362
RWDD2B	5.91021	6.39008	6.18806	5.36926	5.83746	5.64278	-1.46031	0.0483094
---	10.1158	10.0265	10.0942	9.50402	9.59782	9.49639	-1.4601	0.000207271
---	6.59974	6.75972	6.5043	6.49474	5.71815	6.01272	-1.46008	0.0837202
---	2.84518	4.03604	2.71168	2.71116	2.56478	2.67924	-1.45994	0.266696
---	5.18511	3.92853	5.38391	4.71463	4.19388	3.95203	-1.4597	0.343355
TSPAN15	8.91398	8.74695	9.06576	8.0187	8.19027	8.88128	-1.4595	0.122473
---	5.00947	3.90405	4.81622	3.6093	3.75485	4.72966	-1.45933	0.327945
---	5.45967	5.25628	5.61173	4.80683	4.76128	5.12447	-1.45905	0.0239261
---	8.94585	8.8227	8.92243	8.17886	8.85982	8.01724	-1.45904	0.104969
ANGPTL2	7.4155	7.04633	6.8744	6.83042	6.2338	6.63704	-1.45901	0.0833515
---	2.87785	1.66875	4.0735	2.57939	2.93351	1.4732	-1.45868	0.543708
---	5.63475	5.36233	5.46474	4.4695	5.24827	5.11092	-1.45838	0.0976149
PROM1	7.74302	8.74647	8.1229	7.38586	7.40629	8.1873	-1.45832	0.239172
---	7.01513	6.4887	6.83651	6.36933	6.06527	6.27325	-1.45818	0.0382239
HUNK	6.49139	7.30983	7.1953	6.46468	6.72785	6.17241	-1.45787	0.14609
HMCN1	5.21203	5.62002	5.97873	5.29946	5.04823	4.83152	-1.45786	0.104137
1600029O15RIK	4.29257	4.20185	4.23966	4.11562	3.70721	3.28002	-1.45775	0.088552
---	5.44323	5.82137	5.53885	5.36578	5.40164	4.40483	-1.45774	0.190789
---	5.6377	7.12469	5.86732	5.9039	6.01827	5.07671	-1.45761	0.378276
TMEM158	5.19509	4.99462	4.96852	4.28744	4.50109	4.73927	-1.45748	0.0217424
---	4.78341	3.66905	3.79022	3.26121	3.49246	3.85861	-1.45747	0.239402
---	3.63103	4.8402	3.68123	3.20667	3.66716	3.64895	-1.45723	0.268091
SP110	8.06664	7.39897	8.23461	7.25909	7.79082	7.02113	-1.45706	0.187396
FRMD4A	7.11604	7.46225	7.64581	7.65704	6.32315	6.61537	-1.45684	0.278782
---	7.7761	7.82276	7.60089	7.54863	7.31181	6.71192	-1.45646	0.103351
---	7.09904	7.03445	7.25948	6.42209	6.43474	6.90878	-1.45644	0.0353487
---	6.44574	6.36025	6.00892	5.14243	6.10814	5.93734	-1.45633	0.171719
MIR701	3.38881	3.97828	3.92825	3.02537	3.50051	3.14247	-1.45632	0.0837627
---	4.11879	4.40878	4.20478	4.01985	3.89049	3.19571	-1.45609	0.115049
MIR100	3.87866	4.10201	4.78991	4.06812	3.35672	3.71951	-1.45607	0.188753
SNRNP25	7.81362	8.21555	8.12665	6.93164	8.19161	7.4076	-1.45564	0.234228
---	6.0771	5.16503	6.11293	4.71879	5.41014	5.60159	-1.4555	0.257061
---	3.49095	3.08708	4.35379	4.46239	2.78154	2.06351	-1.45544	0.537104
CCDC94	4.68211	4.58072	4.77852	4.23719	4.42512	3.75492	-1.45536	0.0595613
---	7.65372	7.20048	7.36697	7.12657	7.16218	6.30891	-1.45515	0.154273
---	7.96115	7.32933	7.46884	6.68833	6.97592	7.47274	-1.45476	0.144461
CDCA7	7.52653	7.80097	8.02724	7.36848	7.5542	6.80992	-1.45469	0.112271
SLC2A12	4.96724	4.46861	4.91685	4.36261	4.04305	4.32495	-1.45468	0.0450793
---	5.06683	4.91351	5.33429	3.14022	4.27406	6.27982	-1.45415	0.591007
ENPP1	9.74954	9.79807	9.64828	9.06183	9.01384	9.49981	-1.45411	0.0283214
---	5.94116	6.66633	6.28544	5.36135	6.10856	5.80296	-1.45399	0.147757
GM5124	4.88005	5.03497	5.10397	4.51392	4.94363	3.94195	-1.4538	0.143872
OLFR1085	1.93899	1.8827	3.19585	1.59415	2.12142	1.68293	-1.45365	0.304508
---	6.38118	7.39291	7.36078	6.50347	6.49701	6.51555	-1.45359	0.179477
---	7.09819	6.70015	7.12861	6.19408	6.90585	6.20818	-1.45358	0.118758
---	6.03363	5.5648	4.79161	4.88427	4.70467	5.18248	-1.45351	0.236719
ZFP607	5.74502	6.20775	6.10182	5.70848	5.71517	5.01241	-1.45348	0.118264
ZFP759	6.16617	5.82465	6.0823	5.53539	5.55665	5.36424	-1.45292	0.0107234
---	4.77039	3.24201	3.94142	2.81585	3.73414	3.78705	-1.45289	0.376904
ZIK1	4.20475	4.38136	4.57521	3.99431	3.90187	3.64851	-1.45284	0.0223072
---	7.0943	10.0023	8.87891	8.00631	8.34687	8.006	-1.45274	0.562476
---	6.63383	6.98465	6.58544	6.41955	5.69001	6.47956	-1.45222	0.130178
GM10563	4.29142	4.60413	4.61286	3.77165	3.87646	4.24566	-1.45217	0.0393128
---	3.56935	3.82501	3.91771	3.29455	2.98331	3.42059	-1.45183	0.0319898
SLC22A23	7.50481	7.0913	7.57479	7.19613	6.60251	6.75872	-1.45181	0.0822406
HEY2	6.76661	6.74306	5.8786	8.39087	4.81081	4.57338	-1.45169	0.693527
---	3.95799	4.82264	4.18851	3.60785	3.53427	4.21455	-1.45144	0.185525
ARL15	8.20228	7.94824	8.04968	7.46916	7.62842	7.49023	-1.45142	0.00381349
RASSF2	6.04998	6.84678	6.23134	5.70048	5.76142	6.05421	-1.45128	0.112212
---	4.51171	4.63764	4.53028	3.02749	3.88559	5.15479	-1.45121	0.434505
CD55	8.43995	8.82393	8.73244	8.15302	7.78581	8.44578	-1.45119	0.0738784
---	4.99722	4.62079	4.70528	3.8606	4.49552	4.35602	-1.45101	0.0744368
LMO4	10.2542	10.3857	10.3509	9.68128	9.52746	10.1716	-1.4508	0.0535948
---	4.95092	5.30952	4.71426	4.61281	4.7822	3.96952	-1.45068	0.150189
GM70	6.84407	7.12439	7.4374	6.4239	6.60665	6.76547	-1.45056	0.053338
---	4.49873	4.68145	3.6328	3.37976	3.81707	4.00647	-1.45051	0.22357
FAM78B	3.92871	4.36556	4.19774	3.69638	3.2685	3.91747	-1.45051	0.079176
---	4.8192	5.33429	4.54745	3.10234	4.36359	5.62588	-1.45033	0.521419
---	6.81744	7.35593	7.42747	6.11714	6.84093	7.03382	-1.45026	0.188801
---	5.89287	6.34696	5.92969	5.18711	5.27228	6.10124	-1.45024	0.175188
---	6.92583	6.98579	6.9246	6.24093	6.42173	6.56503	-1.45013	0.00502441
RIPK2	7.29659	6.39039	7.16344	6.36343	6.51883	6.36016	-1.44995	0.135527
---	9.15125	8.77592	8.64237	8.20005	8.30401	8.45792	-1.4498	0.0342912
FHIT	5.38928	5.50087	5.59773	4.99463	4.82831	5.05823	-1.44952	0.00420707
---	3.49302	3.27626	3.63905	2.70991	3.14663	2.94551	-1.44937	0.0311857
---	6.41284	6.7336	6.42617	6.68949	6.10288	5.17486	-1.44907	0.303107
---	6.05771	6.47261	5.66594	5.52266	6.03603	5.03236	-1.44901	0.223474
---	6.4813	6.5964	6.64059	5.7556	5.91947	6.43817	-1.44896	0.0643858
---	3.2313	3.21182	2.5371	2.08458	3.80876	1.48198	-1.44891	0.50627
---	6.4385	5.84359	6.19593	5.0971	5.39702	6.37911	-1.44887	0.275574
CKB	8.38789	8.03663	8.47201	7.64732	7.49023	8.15421	-1.44887	0.0903362
ADAMTS3	6.94049	7.29926	6.79164	6.96232	5.84623	6.61817	-1.44883	0.214349
ADAMTS3	6.15999	6.57036	5.9826	6.58597	4.73712	5.78622	-1.44849	0.396089
---	4.63147	5.10689	5.36861	4.75424	5.03155	3.71795	-1.44835	0.304643
EPHA4	6.84445	7.19354	7.03202	6.60054	6.38063	6.48569	-1.44832	0.0109606
C1QTNF2	4.39888	4.81134	4.3746	4.00319	3.78403	4.19466	-1.44825	0.0445084
MYST1	7.10995	7.14542	7.20291	6.56705	6.87418	6.41427	-1.4482	0.0179367
PHF16	7.062	7.38027	7.51656	6.56114	7.00121	6.79386	-1.44815	0.0448011
---	4.29015	3.68007	3.88857	4.58301	3.75996	1.91421	-1.4478	0.545423
FRY	6.6497	6.49235	7.20456	5.98727	6.03903	6.71905	-1.44769	0.170399
NYNRIN	5.10846	5.60992	5.63473	5.41809	3.90869	5.42613	-1.44734	0.373427
---	4.71927	5.0129	4.50275	4.95558	3.97046	3.70885	-1.44728	0.260563
---	3.2241	3.03114	3.19973	2.50363	4.04727	1.3054	-1.44682	0.539822
MYO5C	8.79096	8.56232	9.03128	8.21549	8.35796	8.21261	-1.44677	0.0206633
---	5.25845	5.14337	5.545	6.08535	5.07317	3.19144	-1.44622	0.567845
---	6.21501	5.80401	6.0089	5.59424	4.63247	6.20448	-1.44618	0.323159
---	6.16614	5.56946	6.0035	5.25152	5.12231	5.76859	-1.44616	0.115901
FHL2	7.04636	6.94701	6.5334	6.61436	6.22694	6.08896	-1.4461	0.0748179
---	6.11179	6.59814	6.23018	5.13631	6.10479	6.10289	-1.44597	0.207479
---	2.03901	3.35272	1.93591	2.23681	1.61078	1.88399	-1.44595	0.339285
---	5.87521	5.43743	5.22382	5.48381	5.01965	4.43723	-1.44586	0.211888
COL7A1	6.1239	5.93197	5.90165	5.50076	5.30612	5.55535	-1.44569	0.00663332
KBTBD8	4.8648	5.27295	5.11298	3.93278	4.90434	4.81847	-1.44565	0.184993
---	6.43806	6.73381	6.57981	5.07707	7.16797	5.91323	-1.44507	0.435522
1700106N22RIK	6.96585	6.71377	6.74133	6.32912	6.12011	6.37843	-1.44502	0.00914866
---	6.09722	6.09694	6.44422	6.14364	5.32585	5.57618	-1.44484	0.118838
PRKAA2	8.57886	8.75332	8.9299	8.08769	8.08672	8.495	-1.44482	0.0351448
---	6.33179	6.29602	6.21144	5.73456	5.15129	6.36078	-1.44481	0.205003
SGOL1	6.22181	6.93822	6.36283	5.84922	6.62316	5.45785	-1.4448	0.261599
NDST4	3.94941	3.83393	3.35168	3.30528	2.7547	3.4827	-1.44471	0.136598
---	4.09598	3.93904	5.03418	4.41881	3.11545	3.94287	-1.44461	0.358312
---	4.28728	4.22614	4.12296	3.54226	3.58291	3.91966	-1.44445	0.0146467
---	5.02969	5.26714	4.6399	4.98956	4.46942	3.88623	-1.44444	0.222251
FEN1	6.10546	6.49415	6.20942	5.29339	6.20925	5.71819	-1.44333	0.140926
CD1D2	4.97646	5.16219	4.99433	4.54197	4.43838	4.56544	-1.44299	0.00172121
---	2.88569	2.17963	2.57606	1.27867	1.79728	2.9791	-1.4427	0.385354
SPEER4D	3.15111	3.33487	3.99992	2.85257	2.78543	3.26195	-1.44258	0.150462
ZIM1	3.1154	4.23627	2.96678	3.00282	3.14471	2.58582	-1.44229	0.290718
---	7.37098	7.13668	7.47352	7.08209	6.47165	6.84354	-1.44189	0.0605469
CAPNS2	5.42646	5.48963	5.76111	5.38064	5.05236	4.66035	-1.44188	0.0853193
---	7.84488	7.92802	7.59544	7.40522	7.42732	6.95281	-1.44159	0.0456432
---	7.00363	6.64602	6.73084	6.06106	6.59695	6.13974	-1.44151	0.056812
SCARNA17	11.1545	11.4225	11.1837	10.678	11.1485	10.3515	-1.44149	0.0989895
SCARNA17	11.1545	11.4225	11.1837	10.678	11.1485	10.3515	-1.44149	0.0989895
PLEKHG1	6.85433	7.34346	7.44128	6.92064	6.50791	6.62797	-1.44145	0.0737015
---	4.74462	5.32197	5.47379	4.07936	3.95659	5.922	-1.44141	0.477201
FANCL	5.90127	6.20264	6.24559	5.27067	5.91986	5.57665	-1.44137	0.0715427
FGB	9.26887	8.59998	6.2565	6.72208	8.45921	7.36192	-1.44131	0.640229
TINAGL1	9.15382	9.35707	8.96782	8.65846	9.10212	8.13738	-1.44085	0.154499
---	4.01947	4.96409	4.17334	4.39367	3.87246	3.31083	-1.44058	0.286155
EVI5L	6.64711	6.52754	6.58701	6.18779	5.9074	6.0871	-1.44038	0.00408599
ARHGAP10	7.23817	7.14438	7.01338	6.67387	6.79437	6.35293	-1.43885	0.02335
---	1.58972	2.40692	2.31882	1.78043	1.54975	1.4117	-1.43846	0.13475
PRSS23	7.22827	6.84956	6.82916	5.86245	6.67926	6.79184	-1.43841	0.176886
SLC27A2	2.65111	3.11717	4.17824	2.80971	2.78976	2.77369	-1.43839	0.310444
FOXP1	7.8206	8.20352	8.28795	7.51827	7.54241	7.67837	-1.43828	0.0261633
---	3.45587	1.81372	1.31211	1.8139	1.16193	2.03302	-1.43822	0.494492
IFI205	7.41925	8.043	6.9663	6.99524	6.62562	7.23577	-1.43791	0.218223
APPL2	9.88509	9.66125	10.1105	9.36006	9.25441	9.47071	-1.43783	0.0219766
---	4.49979	3.93956	4.84659	2.73909	3.31837	5.65709	-1.43773	0.603454
SPEF1	6.06754	6.1848	6.29409	5.6634	5.89497	5.41718	-1.43756	0.0265419
---	9.77566	9.61548	9.94729	9.07873	9.41957	9.2703	-1.43722	0.0190149
OLFR1450	2.40744	2.98081	2.37896	2.01682	1.94156	2.23922	-1.43714	0.0720995
---	6.0635	6.0793	5.80023	5.11038	5.54737	5.71603	-1.43702	0.0606247
GM10750	3.80949	3.90668	4.06177	3.52113	3.10222	3.58594	-1.43683	0.0360837
RAD54B	6.05636	6.53606	6.25591	5.47999	6.1864	5.61408	-1.43656	0.112203
---	5.00791	3.77137	3.56846	3.62948	4.13781	3.01274	-1.43651	0.399812
---	3.0111	3.08688	3.42923	2.54678	2.61168	2.80143	-1.43639	0.0250716
---	6.387	6.27202	5.95867	5.68178	4.79443	6.57498	-1.43611	0.380049
---	1.88536	3.3055	3.6671	2.32923	1.08648	3.87651	-1.43586	0.620161
---	8.41882	8.88295	8.73921	7.56813	9.11646	7.79073	-1.43583	0.357564
NASP	6.08249	6.53807	6.48408	5.91224	6.19494	5.43184	-1.43582	0.12034
---	8.52241	8.55284	8.76705	7.27776	8.78618	8.21399	-1.43541	0.307563
---	5.32161	5.14079	5.56804	4.81643	4.26422	5.38547	-1.43539	0.206869
ZBTB8B	4.50795	4.68583	5.23979	4.07276	4.07241	4.72415	-1.43536	0.16723
---	5.53043	5.59422	5.81226	4.70775	5.18112	5.48395	-1.43531	0.0969605
CYP2F2	6.21803	6.99536	7.97572	6.25849	7.724	5.64257	-1.4353	0.550055
---	1.74699	3.61878	1.74693	2.15748	2.02068	1.37129	-1.43503	0.479797
---	2.85549	1.68015	2.07126	1.33689	2.52546	1.18153	-1.43496	0.395053
MLST8	5.76764	5.14422	5.59098	4.77509	5.14461	5.02039	-1.43487	0.0724857
---	6.9041	7.64835	7.24151	6.28599	7.01835	6.92744	-1.43468	0.173963
VIPR1	8.07455	7.73696	8.04711	7.3977	6.96181	7.93728	-1.43456	0.160014
---	5.0854	5.05866	5.61704	4.236	4.87249	5.09095	-1.4345	0.173094
---	5.51555	5.87896	6.07295	5.55973	4.95477	5.39145	-1.43446	0.0991445
1110058L19RIK	5.6772	6.36678	5.64774	4.95882	5.46814	5.70327	-1.43445	0.180936
C130021I20RIK	6.2742	5.87157	5.04921	5.56732	4.43771	5.62927	-1.43418	0.381143
---	7.97666	7.7115	7.78463	7.32604	7.38206	7.20535	-1.43374	0.00536987
PRSS27	5.28131	5.13033	5.54671	4.9204	4.87378	4.60518	-1.43362	0.0293043
---	6.36053	7.03852	6.32036	6.27713	5.59119	6.29347	-1.43317	0.189007
---	5.15071	6.14938	5.75565	5.86392	5.24213	4.39216	-1.43314	0.371301
---	4.94834	5.68116	5.57856	4.59479	4.98679	5.06904	-1.43311	0.128777
---	6.26099	5.97527	6.35535	5.38182	5.84861	5.80405	-1.43301	0.0504603
---	3.59354	2.83991	4.17143	2.55381	3.23659	3.25748	-1.43296	0.312512
---	5.41583	5.30863	5.40929	4.40529	4.60588	5.56589	-1.43286	0.222736
---	5.65292	6.79047	5.63031	6.04982	5.06717	5.40037	-1.43274	0.340173
---	6.98614	7.22522	6.87771	6.59396	6.61954	6.31936	-1.4327	0.0210301
---	4.71818	4.40302	5.10105	4.13783	4.43799	4.0919	-1.43214	0.0865539
AUTS2	8.34437	8.06832	8.53237	7.78276	7.59103	8.01688	-1.4321	0.0469453
---	4.8765	5.52473	4.76624	3.59089	4.79338	5.22883	-1.43209	0.394784
---	9.0208	9.15365	8.85862	8.17587	8.72915	8.57376	-1.43206	0.0491832
SASS6	7.29141	7.43261	7.44738	6.86906	7.00347	6.74502	-1.43192	0.00446066
---	4.3546	3.27239	4.0752	2.62694	4.80091	2.72053	-1.43191	0.54309
---	7.31072	7.206	7.01757	6.29178	6.30336	7.3864	-1.43155	0.237507
---	5.83091	5.20177	5.53921	6.86559	4.63261	3.5217	-1.43131	0.632185
---	3.31955	1.68698	4.12332	2.63628	2.34449	2.59756	-1.43115	0.513706
CCNJL	5.95798	6.9572	6.2008	5.77199	5.67175	6.12092	-1.43109	0.192443
CBY1	6.62421	6.91572	6.77666	6.00147	6.58056	6.18455	-1.43065	0.053417
---	4.84048	4.22758	4.63448	4.50175	3.53425	4.11692	-1.43052	0.196816
PLA2R1	5.10786	5.39234	5.31253	4.45155	4.77441	5.03735	-1.43046	0.0526127
KCNE3	9.46958	8.66338	8.91597	8.24229	8.6232	8.63447	-1.4303	0.129167
GNG8	3.37987	3.4013	3.60581	3.17972	2.84853	2.81074	-1.42998	0.019928
MARK1	6.12405	6.86273	6.42355	5.75966	6.26827	5.83527	-1.4297	0.12526
---	5.66331	5.7627	6.04048	4.73064	5.93847	5.25089	-1.42949	0.233398
2410016O06RIK	3.58995	4.17038	4.44134	3.49879	3.74496	3.41145	-1.42948	0.129126
ADAMTS3	7.83509	8.18902	7.68308	8.25425	6.48217	7.42535	-1.42913	0.388854
---	7.46621	7.86711	7.56696	7.11626	6.73917	7.50104	-1.4286	0.109397
---	6.43627	6.00274	6.23064	6.1361	6.20793	4.78312	-1.42817	0.344455
---	5.48198	6.46055	5.68618	5.61302	6.11528	4.35861	-1.42794	0.440967
---	4.79321	5.44016	4.38407	4.6102	4.22258	4.24313	-1.42785	0.196842
RABEP2	7.0594	6.54509	6.93052	6.42661	6.42687	6.14212	-1.42715	0.0473362
---	3.64343	3.86797	4.18185	2.24368	3.75021	4.16055	-1.42695	0.443098
---	3.64343	3.86797	4.18185	2.24368	3.75021	4.16055	-1.42695	0.443098
KCTD12B	6.23134	6.25082	6.54721	5.43782	5.82714	6.22584	-1.42687	0.108891
---	2.9446	2.92046	4.35344	2.60318	2.96757	3.11052	-1.42643	0.360953
---	4.0165	4.42698	4.33175	3.73083	3.59405	3.91319	-1.42641	0.0295934
MIR107	3.7855	3.22833	4.75426	3.31544	3.51822	3.39751	-1.42633	0.318185
---	5.20408	6.50192	6.42587	4.59382	6.38885	5.61263	-1.42621	0.486322
---	6.33262	6.50286	6.68806	6.41026	6.39027	5.18683	-1.42608	0.287114
---	4.92651	5.31695	5.93439	5.65208	5.82046	3.17116	-1.42542	0.602325
---	4.71586	4.63149	4.14591	3.76524	3.46259	4.73151	-1.42534	0.292183
RPP40	4.82252	4.76339	4.78548	4.25449	4.59092	3.99214	-1.42532	0.042564
ADRBK2	7.40454	6.93579	7.63196	6.74576	7.02123	6.67238	-1.42501	0.0912546
A430107O13RIK	5.54172	6.67339	6.37245	5.21923	5.50239	6.33337	-1.42489	0.343342
ISPD	5.65292	6.0698	6.06093	5.46725	5.45141	5.33321	-1.42464	0.0238156
---	4.98751	4.40021	6.16372	3.7704	4.71991	5.52943	-1.42461	0.520714
NFIA	7.62128	7.87881	8.09587	7.18966	7.28401	7.59161	-1.42427	0.0495182
MCRS1	4.72938	4.94626	5.15352	4.25991	4.84285	4.196	-1.42418	0.100175
BCL2L15	4.76879	5.23921	6.02727	4.61848	4.39483	5.49223	-1.42396	0.362785
---	5.24801	5.71421	5.53518	5.53006	4.44102	4.99664	-1.42394	0.210754
LRRC66	5.67735	4.19388	3.7619	4.22748	4.47281	3.40334	-1.42389	0.485493
ANKRD12	7.87328	7.60544	7.94412	7.14667	7.27104	7.47612	-1.42373	0.0224287
ABCA8A	3.05864	4.82845	3.69759	3.24759	3.37912	3.42903	-1.4237	0.382749
---	5.75848	6.29549	5.72434	5.27101	5.07334	5.90619	-1.42332	0.177941
D3ERTD751E	6.19198	6.26523	5.97919	5.61864	5.34059	5.95013	-1.42308	0.0602014
GRAMD3	7.92231	7.76349	7.91786	7.32271	7.29918	7.45484	-1.42304	0.00202868
RPS6KA6	6.28654	6.82238	6.96819	6.04504	6.43125	6.0739	-1.42304	0.102882
SCARF2	5.74043	6.30241	5.68597	5.42495	5.39949	5.3783	-1.42276	0.0616036
---	5.91452	6.5828	6.07396	6.28729	5.30626	5.45201	-1.42264	0.237101
---	7.65844	8.33938	8.42708	7.79876	7.9419	7.1597	-1.42225	0.211277
PLCB1	6.35584	6.52438	6.49694	5.94358	5.94317	5.96592	-1.42224	0.00064925
---	5.50585	4.99571	5.67208	5.40076	5.03983	4.20941	-1.42196	0.28034
SLITRK1	4.33967	4.52408	4.15879	4.01462	3.6517	3.83271	-1.42192	0.0268683
ADAMTS3	7.48795	7.93998	7.14024	7.7657	5.94265	7.33656	-1.42183	0.44296
SMARCD2	8.10654	7.96023	8.33027	7.62575	7.83974	7.4083	-1.42183	0.0367548
---	6.00241	4.82124	5.90571	4.5772	5.34812	5.28083	-1.42182	0.323994
ROR2	5.72109	5.79878	5.49605	5.22423	5.20021	5.06864	-1.42169	0.00784358
FAM92A	6.22697	6.75529	6.54095	5.74036	5.94364	6.31639	-1.42169	0.0899742
ST6GALNAC6	7.89076	7.64919	6.92894	6.99574	6.92735	7.02471	-1.42112	0.155669
---	5.1878	5.33508	4.86998	4.69747	5.06339	4.11152	-1.42092	0.176665
---	6.63701	6.65123	7.19244	6.67372	6.27778	6.00886	-1.42087	0.129369
FLRT2	4.82765	5.51441	5.07865	5.07245	4.35883	4.46925	-1.42082	0.16543
---	9.90702	9.94589	9.8453	9.26631	9.69122	9.22114	-1.42061	0.0293841
RANBP17	7.33982	7.43823	7.78993	6.85524	7.26523	6.92833	-1.4205	0.0528683
---	6.28041	6.861	6.78793	6.92868	5.74422	5.73827	-1.42016	0.310221
COL4A1	7.19448	7.33069	6.99172	6.69791	6.53933	6.76215	-1.41994	0.0130277
FJX1	4.74613	4.80729	4.49102	4.67923	4.01631	3.83233	-1.41964	0.139673
---	5.43655	4.00368	5.1396	5.18214	4.16453	3.7169	-1.41954	0.457536
---	3.92654	5.34062	4.87763	4.90201	5.01299	2.71408	-1.41936	0.586955
ATP10A	7.74933	6.9207	7.07654	6.83373	6.92177	6.47552	-1.4193	0.154885
MRVI1	5.85012	5.42787	5.56529	4.81745	5.15319	5.35752	-1.41916	0.0655372
PIGY	6.37062	6.33551	6.20316	5.86704	5.94266	5.58456	-1.41913	0.0137222
PCLO	5.48073	4.29635	5.00878	4.0621	4.46177	4.74717	-1.41906	0.272804
---	5.58699	6.66851	5.34877	5.35895	5.00084	5.73006	-1.41894	0.331669
DCXR	8.06517	7.26381	7.68943	7.46839	6.94909	7.08661	-1.4189	0.144429
---	6.29779	6.81346	6.85022	6.57728	6.48669	5.38373	-1.41871	0.298907
ZFP566	6.36499	6.77961	6.46675	6.0457	6.00751	6.04568	-1.41829	0.0158606
---	5.51285	5.53771	5.71821	5.13662	4.94448	5.17528	-1.41827	0.00637048
VPS13C	6.73809	6.75168	6.69327	6.0727	6.06543	6.5329	-1.41814	0.0317206
CNST	6.73918	7.10876	6.95281	6.26455	6.89325	6.13099	-1.41812	0.122766
DUXBL	4.61979	5.07517	5.84273	4.28321	5.01191	4.73068	-1.41811	0.291553
---	6.63815	6.50193	6.36643	5.73928	4.9428	7.31259	-1.41809	0.511762
RPH3AL	6.78581	6.77576	6.87592	6.22869	6.46362	6.23351	-1.41803	0.00385263
---	3.33839	2.96908	3.13388	2.34538	2.79282	2.79161	-1.41799	0.051431
FBXL22	4.99879	4.51573	4.89157	4.33217	4.35247	4.20992	-1.41799	0.0301738
---	7.90555	8.34981	8.50664	7.81818	7.66975	7.76311	-1.4178	0.0529729
LRRC28	6.18396	6.04409	5.8041	5.40522	5.74508	5.3709	-1.41779	0.036568
---	6.54182	6.2742	6.14238	5.74665	5.6183	6.08282	-1.4177	0.0502074
SHE	5.14272	4.88203	4.95926	4.67131	4.33209	4.4703	-1.41759	0.0158508
---	4.19257	4.30235	3.31018	2.69683	4.09648	3.50216	-1.41737	0.382115
---	5.78159	6.24146	6.96638	6.02688	6.14074	5.31304	-1.41708	0.308374
---	3.75951	4.12021	3.47347	3.43267	3.13045	3.2814	-1.41705	0.071527
---	7.23477	7.35203	6.99336	7.1981	6.17022	6.70424	-1.4167	0.18589
---	6.75593	7.17516	7.29941	6.56137	6.74166	6.42024	-1.41658	0.0564106
---	6.54813	6.16825	6.94256	5.85211	6.60003	5.69993	-1.41646	0.232015
GABRP	8.42519	8.78932	7.61002	8.63241	6.92212	7.76333	-1.41639	0.452741
---	3.71777	3.48528	4.7625	2.86887	3.38611	4.20437	-1.41624	0.41501
HIST1H2BE	6.30958	6.14311	6.46911	5.77242	6.14643	5.49697	-1.41617	0.0755259
RAB30	6.91968	7.26934	7.02585	6.5454	6.40888	6.75641	-1.41558	0.0256861
---	5.69495	5.17121	5.12962	5.47241	4.87558	4.14376	-1.41553	0.30361
ATL1	6.06314	6.50195	6.38712	5.61327	6.03656	5.79896	-1.41533	0.0493193
---	5.7822	5.57648	5.64802	6.16242	4.26616	5.07492	-1.41526	0.415883
A230051G13RIK	4.61016	4.56509	4.48792	4.10462	4.26748	3.78799	-1.41522	0.0260545
DLX5	5.88352	6.37946	6.65906	6.35318	5.54954	5.51691	-1.41501	0.23144
---	7.99665	7.97813	8.32351	7.44022	7.69823	7.65774	-1.4149	0.0221111
---	3.08328	2.43582	3.84651	2.37224	2.37625	3.11578	-1.41466	0.3531
---	4.62951	3.64726	5.04872	3.22876	4.40652	4.18893	-1.41463	0.414985
---	7.85284	7.92338	7.65482	7.63463	7.06639	7.22874	-1.41463	0.0555605
---	7.57696	7.47283	8.08557	7.43813	7.57249	6.62354	-1.4146	0.227928
---	6.21888	5.99345	6.24596	5.58133	5.20662	6.16915	-1.4146	0.161
---	6.62849	6.36372	6.94766	6.30903	5.92587	6.20447	-1.41437	0.0702161
---	5.25747	6.28427	5.33367	4.99791	5.62334	4.75386	-1.41431	0.299289
GGT5	5.12514	4.97523	5.42635	4.68356	4.63785	4.70553	-1.41414	0.0203497
SYTL1	7.04209	7.20338	7.31999	6.60931	6.71876	6.7378	-1.41408	0.00513594
KCNMB1	5.99183	5.25465	5.61878	4.72749	5.1001	5.53843	-1.41396	0.189554
MOSPD2	8.37366	8.18467	8.20834	7.58872	7.82341	7.85563	-1.41386	0.00833471
XKR5	3.6893	3.89261	4.43814	3.91844	3.54459	3.05847	-1.41374	0.209766
OTOA	4.56439	4.78247	4.8711	4.09924	4.14765	4.4736	-1.41338	0.0284135
TMEM88B	5.29081	5.13799	5.17805	4.72483	4.527	4.85861	-1.41304	0.00946344
INTS10	6.78606	7.03784	7.28695	6.40062	6.55625	6.65901	-1.41257	0.037721
9330129D05RIK	4.68983	4.48438	4.2961	4.1324	3.72202	4.12099	-1.41255	0.0476312
---	6.14698	5.51664	6.02873	5.65729	5.01597	5.52514	-1.41224	0.14444
---	5.29559	5.27425	5.58442	5.82	3.38241	5.45806	-1.41219	0.551104
---	5.29559	5.27425	5.58442	5.82	3.38241	5.45806	-1.41219	0.551104
DTNB	8.88482	8.6882	8.83329	8.25722	8.41968	8.23628	-1.41197	0.00382361
SPARC	11.0852	11.0107	11.05	10.3603	10.4586	10.834	-1.41189	0.0270326
---	4.67354	5.41143	4.58785	4.71431	4.16833	4.29733	-1.41188	0.182604
---	4.74736	5.75212	4.73766	5.14787	5.033	3.56535	-1.41125	0.46135
PON3	8.19184	7.79522	8.45747	7.00145	7.99051	7.96196	-1.41115	0.258692
CHADL	5.11643	5.23754	5.1381	4.88609	4.17568	4.94004	-1.41104	0.116882
IKZF5	7.0351	6.79449	7.13192	6.89398	6.36231	6.21505	-1.411	0.0962149
---	8.82021	8.77366	8.85724	8.34033	8.43206	8.18877	-1.41093	0.0026895
6030469F06RIK	3.08877	3.18457	3.78585	2.66993	3.01546	2.88536	-1.41044	0.107874
---	9.60033	9.69012	9.55509	8.86382	9.20463	9.28893	-1.41035	0.0217561
TSHZ3	5.31451	5.63811	5.79594	5.13064	5.16925	4.96096	-1.4102	0.0332248
---	8.18086	8.01219	8.10528	7.60697	7.46529	7.74098	-1.40935	0.0060755
ITPR1	8.14582	8.02168	8.18971	7.5822	7.62036	7.67098	-1.40889	0.000939145
OSBPL1A	6.75863	7.02171	7.13871	6.38086	6.31246	6.74237	-1.40879	0.0471066
IL17RB	5.35695	6.00279	5.32787	4.90865	5.12358	5.17212	-1.40876	0.102872
HIST1H3D	6.34675	6.24546	6.46078	6.10949	6.10972	5.35188	-1.40831	0.130392
CLDN2	6.15351	5.76716	6.23811	5.35707	5.63542	5.68499	-1.40812	0.0495513
---	6.34065	6.17913	6.48711	6.6399	5.81922	5.06672	-1.40803	0.346295
---	6.73724	6.23264	7.00329	6.50456	6.30478	5.68316	-1.40792	0.214689
---	7.33921	7.98171	7.72178	7.75286	7.04097	6.76849	-1.40782	0.2289
PDP1	7.53547	7.24016	7.38576	7.0724	6.91414	6.69486	-1.40769	0.0236761
---	4.08067	3.57622	3.77848	3.40128	2.99321	3.56111	-1.40762	0.0922047
---	5.88921	5.61189	6.99876	5.6314	5.28878	6.09999	-1.40759	0.366293
---	6.38875	7.10541	6.11621	6.35734	5.97914	5.79477	-1.40741	0.218727
---	6.98255	6.7331	7.12647	7.17292	6.75225	5.4379	-1.40738	0.408942
---	4.59178	5.32746	5.01383	4.27466	4.75985	4.42	-1.40723	0.127704
HMCN1	5.40444	6.00835	5.9122	5.34281	4.90759	5.59725	-1.40683	0.147861
---	6.82204	7.59916	6.69723	6.79594	6.60813	6.23711	-1.4068	0.205939
RTN1	7.12313	7.37477	7.33667	6.85345	6.54087	6.96301	-1.40679	0.0296464
1700029I01RIK	7.45535	7.4801	8.22633	7.1594	7.62324	6.90193	-1.40679	0.209319
---	6.65324	6.28549	6.38934	5.28683	6.43393	6.13065	-1.40661	0.243557
SCOC	7.14147	7.47595	6.89384	6.91868	6.43107	6.6856	-1.40636	0.0887036
FLYWCH2	5.31432	5.05845	5.38011	4.64668	4.82604	4.80457	-1.40626	0.0122194
9130008F23RIK	6.98933	6.70462	6.77505	6.28871	6.44231	6.26287	-1.40611	0.00860897
BLNK	8.07235	8.37828	7.93829	7.56324	7.46551	7.88533	-1.40602	0.0538334
---	5.85863	5.267	6.05854	5.84992	5.47324	4.38631	-1.40597	0.380344
---	6.85832	6.61287	7.64584	6.55103	6.52998	6.56147	-1.40593	0.189967
---	3.70891	4.87582	4.72664	4.0163	4.32946	3.4911	-1.40591	0.327245
---	6.68981	7.04073	6.89565	6.24502	6.17471	6.7328	-1.40564	0.072665
PRTG	4.27887	4.47739	3.97402	3.82825	3.94664	3.4819	-1.40558	0.0720218
GM13235	3.65668	3.23187	3.11245	2.53382	2.95555	3.03837	-1.4055	0.0968624
GM13235	3.65668	3.23187	3.11245	2.53382	2.95555	3.03837	-1.4055	0.0968624
ITGA8	7.86042	8.0012	7.5612	7.84157	6.5743	7.53405	-1.40538	0.290151
---	6.26694	6.48502	6.11187	5.9509	5.54268	5.89738	-1.40538	0.0429095
FAM196A	5.13776	5.29706	5.13247	4.60871	4.57149	4.9143	-1.40535	0.015504
---	4.77533	5.16454	4.64461	5.88815	3.52465	3.699	-1.40531	0.561506
---	4.43528	4.70705	5.18184	3.71195	4.72797	4.41173	-1.40526	0.256483
CHEK2	6.45383	7.12802	6.85473	6.24299	6.42639	6.29469	-1.40526	0.0731647
---	5.10577	5.21858	4.83688	3.61273	5.06716	5.00904	-1.40519	0.3721
CAP2	5.9187	5.75457	5.99061	5.07579	5.59154	5.52481	-1.40501	0.0497355
TRIM63	4.18962	3.63431	3.69253	3.31845	3.40788	3.31838	-1.40501	0.0516308
ZFP382	5.00084	4.99419	4.87107	4.35786	4.79508	4.24213	-1.40478	0.0475938
STARD4	6.0614	6.40958	6.38072	5.88975	5.90687	5.58523	-1.4044	0.0327266
BC052040	6.92669	7.08256	7.17374	6.80397	6.25876	6.65104	-1.40419	0.0510306
---	4.78405	5.44306	5.42549	5.75469	4.4975	3.93202	-1.40392	0.446695
ID3	6.07338	5.19437	4.60342	5.36591	4.67059	4.3667	-1.40379	0.399525
CCDC129	6.19066	6.76328	5.71326	7.14098	4.36968	5.68865	-1.40376	0.598151
---	6.21295	7.25079	7.25048	7.04942	5.22557	6.97156	-1.40369	0.516634
NEIL3	6.27869	6.60257	6.74976	6.09233	6.4473	5.62411	-1.40357	0.151094
---	9.32027	8.98657	9.27208	8.44224	9.03031	8.63932	-1.40348	0.0724694
ADAMTS3	6.93945	7.38227	6.8518	7.41212	5.69154	6.60321	-1.40336	0.403152
SEL1L	10.6099	9.43479	9.20371	9.2101	9.23049	9.34182	-1.40315	0.326359
---	5.78461	6.38443	6.48693	6.7392	4.53871	5.91296	-1.40285	0.511247
UGGT2	5.70962	6.13389	5.3173	5.41622	4.84276	5.43678	-1.40284	0.185477
CCDC77	6.31447	6.56214	6.62123	5.9551	6.23626	5.8416	-1.40278	0.0314113
ZFP438	5.21493	5.06796	5.08098	5.06995	4.0917	4.73848	-1.40241	0.168979
FOXF1A	4.37169	4.39961	5.08285	3.97475	4.04373	4.37238	-1.40227	0.137162
CLIC6	9.58152	8.96155	9.39003	8.7066	8.88116	8.88261	-1.40209	0.0643478
---	5.24302	5.48628	4.84719	4.22922	4.49439	5.39145	-1.40166	0.28804
TWIST1	4.89687	6.11495	4.89467	5.03311	4.99967	4.41247	-1.4016	0.343393
ING3	7.76236	8.00352	7.96128	7.25627	7.61306	7.39668	-1.40157	0.0188568
HMCN1	5.15572	6.08679	6.04864	4.87057	5.31182	5.64788	-1.40149	0.267566
BANP	8.15844	7.96427	8.0747	7.40835	7.59455	7.73368	-1.40147	0.011359
---	5.52304	5.27512	5.74614	4.22034	5.67694	5.18728	-1.40111	0.339498
1110038D17RIK	6.98331	6.8752	7.08065	6.48789	6.60379	6.38806	-1.40102	0.00482566
RAP2C	7.34547	7.60674	7.41214	6.52078	7.02841	7.35616	-1.40088	0.129542
LPIN1	7.54284	7.64588	8.17999	7.17292	7.22739	7.50973	-1.40077	0.0950713
---	8.05499	8.40846	8.61455	7.53167	8.08624	8.00155	-1.40073	0.110144
GM6712	7.2177	6.85046	6.78694	6.3731	6.2835	6.7401	-1.40069	0.0661168
---	7.92331	8.24391	8.50897	7.45367	7.48539	8.28099	-1.39996	0.203045
---	3.35527	5.45141	2.15716	3.19585	1.65602	4.65603	-1.39989	0.726856
---	4.29003	4.81737	3.85169	4.30931	3.35027	3.84359	-1.39989	0.284654
---	7.06992	7.36467	6.96625	6.16408	7.0061	6.77482	-1.39986	0.155898
SSBP2	7.56865	7.78507	7.33234	7.23854	6.76472	7.22701	-1.39984	0.0756858
9430069I07RIK	4.40897	4.77362	4.10134	4.18164	3.65776	3.98882	-1.39982	0.121252
CCNG2	7.81153	8.31967	8.12157	7.6619	7.83018	7.30502	-1.3998	0.0860678
MEOX2	4.73721	5.61547	5.01159	4.5138	4.52839	4.86663	-1.39973	0.162614
---	5.06855	5.88148	5.65116	5.52236	4.51248	5.11109	-1.39967	0.27095
---	7.2177	7.68485	7.68851	7.0309	6.83274	7.2722	-1.39966	0.0737275
ZFP157	6.76936	6.9653	7.13311	6.41962	6.41908	6.57393	-1.39963	0.014335
---	5.29024	5.65122	5.38391	5.29024	3.70721	5.87359	-1.39937	0.501032
---	5.29024	5.65122	5.38391	5.29024	3.70721	5.87359	-1.39937	0.501032
LRIG3	7.05104	7.46982	7.37194	6.59316	6.92779	6.91756	-1.39935	0.0444111
---	5.59947	5.97058	6.56982	6.00034	4.84743	5.83793	-1.39932	0.349538
---	8.38493	8.36922	8.48891	7.70016	8.16085	7.92813	-1.39924	0.0247381
---	4.5351	4.22482	5.06821	4.58377	4.15898	3.63175	-1.39915	0.259863
---	5.3518	5.66838	5.13861	4.37172	4.49741	5.83782	-1.39856	0.382517
---	8.15965	8.54439	8.40764	8.03215	8.10075	7.52886	-1.39794	0.0853764
---	7.75259	7.83669	7.95317	7.64644	6.99848	7.45009	-1.39714	0.0737953
---	3.39069	1.758	2.38673	1.66632	2.09832	2.3235	-1.39709	0.400304
TAF9B	6.99837	6.70044	6.04526	5.30878	6.5263	6.46184	-1.39705	0.376653
---	3.61759	5.52359	5.46114	4.31015	3.10835	5.73707	-1.39692	0.649711
---	5.45323	5.27286	5.38288	4.82726	4.97072	4.86483	-1.39673	0.00206997
---	7.1021	6.96706	7.02632	6.44998	6.65468	6.54476	-1.3967	0.00244391
CEP192	6.44532	7.03238	6.65759	6.10086	6.40851	6.18132	-1.39623	0.0687836
WDR72	6.2969	5.52836	5.76022	5.56701	4.78602	5.78806	-1.39616	0.273589
PYCARD	7.51948	7.21237	7.54254	6.92617	7.06884	6.83505	-1.39614	0.018915
PODXL2	5.47052	5.28024	5.821	4.97698	4.80914	5.34133	-1.39613	0.097073
---	4.29658	5.25761	5.61856	3.80009	4.53219	5.39681	-1.39592	0.472349
FBXO31	6.29932	6.30581	6.9424	5.87008	6.30531	5.92849	-1.39592	0.130121
---	6.81083	6.87119	6.21006	5.24723	6.52352	6.67935	-1.39538	0.391107
---	6.90577	6.7431	6.56356	6.45677	7.01744	5.29684	-1.39519	0.404649
---	6.14199	5.5023	5.60378	5.18575	5.47032	5.15153	-1.3949	0.0973465
BLMH	8.2717	8.37129	8.54296	7.89767	7.84129	8.00658	-1.39488	0.00665862
COL6A4	4.3108	3.91206	3.6822	3.3672	3.7129	3.3846	-1.39486	0.0896338
---	3.86375	5.95712	5.22352	5.40447	4.23911	3.9616	-1.39449	0.560164
MTUS1	6.97602	7.00523	7.37001	6.7318	6.36106	6.81932	-1.39445	0.064285
---	6.2407	5.31587	5.48796	4.52072	5.76614	5.31881	-1.39438	0.357706
---	3.08014	1.59221	3.90332	2.09868	3.0333	2.00488	-1.39436	0.558185
PHKB	9.13396	8.91752	8.97477	8.58028	8.29729	8.71034	-1.39421	0.0255185
---	1.48198	2.91498	1.93899	1.72267	2.04621	1.12883	-1.39418	0.3926
---	6.50591	6.68658	6.99866	6.71604	4.61524	7.42211	-1.39402	0.605094
---	7.59707	7.64706	7.66891	7.31055	7.28879	6.8761	-1.39397	0.0284919
---	1.25093	3.06474	1.96631	1.27867	2.26496	1.30078	-1.39396	0.482481
---	7.32287	5.32341	6.96929	6.36457	5.65892	6.15477	-1.39388	0.502354
RGS18	3.23879	5.15362	3.56885	3.51383	3.46709	3.54319	-1.39383	0.46337
WNT2	3.55398	3.11563	3.55902	3.01314	2.89756	2.88121	-1.39369	0.0349866
OBSCN	4.43847	4.7256	5.43086	4.44206	4.49785	4.21864	-1.39358	0.193778
---	9.33535	9.47429	9.74047	9.02624	9.09756	8.9921	-1.39288	0.0176675
---	5.36243	6.14381	5.56886	5.49876	5.40703	4.73514	-1.39287	0.227367
---	4.11828	4.24271	4.16458	3.90092	2.78718	4.40346	-1.39282	0.374744
---	6.9188	7.05095	6.86303	6.24784	6.01346	7.13812	-1.39261	0.240661
---	4.88596	5.46838	4.86726	5.67184	3.90835	4.20825	-1.39254	0.455986
CACNG7	4.6848	4.09448	4.21359	3.78648	3.57631	4.19714	-1.39247	0.135898
NFYC	6.92178	7.03548	7.05971	6.34238	6.37228	6.86959	-1.3924	0.0534973
---	2.97496	3.07762	2.68117	3.18876	2.15441	1.95857	-1.39217	0.298354
---	7.2389	7.21594	7.61372	6.79459	6.98249	6.86017	-1.39195	0.0272019
TSC22D1	8.6536	8.90497	8.61625	8.43141	8.12119	8.19093	-1.39193	0.0216966
TMC7	6.99902	6.49642	6.69977	6.41287	6.00773	6.34358	-1.39186	0.0681181
GM626	4.01466	3.77497	4.20551	3.42371	3.57542	3.56515	-1.3918	0.0235013
UBE2CBP	6.6773	6.39482	6.59461	5.9079	6.29979	6.02865	-1.39165	0.0290093
EDAR	4.72644	5.49047	4.77226	4.35739	4.95203	4.24999	-1.39145	0.222125
UBE2V1	3.83377	3.22183	3.32377	3.20703	2.73464	3.00795	-1.39144	0.11095
XK	6.13129	5.99371	5.92878	5.16981	5.75469	5.6996	-1.39142	0.0716564
TMEM56	10.2401	9.49172	8.04522	8.43838	8.61779	9.2924	-1.39105	0.530724
---	3.86991	4.06509	4.00269	3.28116	2.91099	4.31812	-1.39069	0.325639
---	5.92679	6.51594	6.47647	6.01948	5.3966	6.07584	-1.39065	0.175057
4921506M07RIK	6.85089	5.76368	4.02376	5.23723	4.21072	5.76356	-1.3905	0.639894
---	4.199	4.06739	4.78442	3.80637	4.38908	3.42876	-1.39043	0.252323
[truncated: 33,558 more rows]
